# Supplementary material for: Out-of-Africa migration and clonal expansion of a recombinant Epstein-Barr virus drives frequent nasopharyngeal carcinoma in southern China
Source: Natl Sci Rev. 2024 Nov 28;12(4):nwae438. doi: 10.1093/nsr/nwae438 (PMC11954593; doi:10.1093/nsr/nwae438)
Supplement: nwae438_Supplemental_Files [file nwae438_supplemental_files.zip]

Archive with 2 entries (2 files):
- Supplementary Data.docx
- Tables 1-8_Supplementary Data.xlsx
