# Supplementary material for: Out-of-Africa migration and clonal expansion of a recombinant Epstein-Barr virus drives frequent nasopharyngeal carcinoma in southern China
Source: Natl Sci Rev. 2024 Nov 28;12(4):nwae438. doi: 10.1093/nsr/nwae438 (PMC11954593; doi:10.1093/nsr/nwae438)
Supplement: nwae438_Supplemental_Files [file nwae438_supplemental_files.zip › Tables 1-8_Supplementary Data.xlsx]

## Sheet: Table S1
Table S1. Private EBV genomes for the current study
Sample ID	Sample Type	Recruitment	Disease	Avg Depth	Coverage (%)	Coverage (%) (depth>10)	Note
GCT017	tumor biopsy	QINGDAO	GC	422.7	99.58	98.47
GCT018	tumor biopsy	QINGDAO	GC	67.18	98.15	93.46
GCT019	tumor biopsy	QINGDAO	GC	58.56	98.08	93.95
GCT020	tumor biopsy	QINGDAO	GC	620.05	99.08	97.25
GCT021	tumor biopsy	QINGDAO	GC	4059.4	100	99.97
GCT022	tumor biopsy	QINGDAO	GC	1934.23	99.97	99.4
GCT023	tumor biopsy	QINGDAO	GC	2295.55	99.83	99.18
GCT024	tumor biopsy	QINGDAO	GC	1245.34	99.57	97.83
GCT025	tumor biopsy	SYSUCC	GC	2294.51	99.88	97.88
GCT026	tumor biopsy	SYSUCC	GC	23.5	95.83	80.24	Filtered out
GCT027	tumor biopsy	SYSUCC	GC	5359.59	99.93	99.34
GCT028	tumor biopsy	SYSUCC	GC	1399.66	99.48	97.35
GCT029	tumor biopsy	SYSUCC	GC	401.83	98.47	96.54
GCT030	tumor biopsy	SYSUCC	GC	27.46	96.36	83.27	Filtered out
GCT031	tumor biopsy	SYSUCC	GC	5988.51	99.92	99.63
GCT032	tumor biopsy	SYSUCC	GC	3670.42	99.86	98.05
GCT033	tumor biopsy	SYSUCC	GC	1345.94	99.71	97.77
GCT034	tumor biopsy	SYSUCC	GC	4811	99.97	98.34
GCT035	tumor biopsy	SYSUCC	GC	1742.46	99.42	97.96
GCT036	tumor biopsy	SYSUCC	GC	3934.99	99.78	98.7
GCT037	tumor biopsy	SYSUCC	GC	4955.37	99.88	98.62
GCT038	tumor biopsy	SYSUCC	GC	1681.32	99.73	97.96
GCT039	tumor biopsy	SYSUCC	GC	5164.31	99.96	99.39
GCT040	tumor biopsy	SYSUCC	GC	6709.62	99.94	99.45
GCT041	tumor biopsy	SYSUCC	GC	1964.41	99.42	97.32
NKLT008	tumor biopsy	RUIJIN HOSPITAL	NKTL	2899.89	99.93	98.34
NKLT009	tumor biopsy	RUIJIN HOSPITAL	NKTL	14.07	92.33	45.89	Filtered out
NKLT010	tumor biopsy	RUIJIN HOSPITAL	NKTL	2273.24	99.63	98.5
NKLT011	tumor biopsy	RUIJIN HOSPITAL	NKTL	1692.41	99.7	98.23
NKLT012	tumor biopsy	RUIJIN HOSPITAL	NKTL	819.41	99.42	97.44
NKLT013	tumor biopsy	RUIJIN HOSPITAL	NKTL	1468.78	99.5	97.17
NKLT014	tumor biopsy	RUIJIN HOSPITAL	NKTL	1056.82	99.75	98.47
NKLT015	tumor biopsy	RUIJIN HOSPITAL	NKTL	502.57	98.98	96.44
NKLT016	tumor biopsy	RUIJIN HOSPITAL	NKTL	320.11	98.53	96.3
NKLT017	tumor biopsy	RUIJIN HOSPITAL	NKTL	2697.98	99.95	98.19
NKLT018	tumor biopsy	RUIJIN HOSPITAL	NKTL	2498.05	99.91	98.07
NKLT019	tumor biopsy	RUIJIN HOSPITAL	NKTL	2279.1	99.76	97.76
NKLT020	tumor biopsy	RUIJIN HOSPITAL	NKTL	3803.15	99.74	99.01
NKLT021	tumor biopsy	RUIJIN HOSPITAL	NKTL	2853.76	99.59	98.83
NKLT022	tumor biopsy	RUIJIN HOSPITAL	NKTL	3255.7	99.72	98.16
NKLT023	tumor biopsy	RUIJIN HOSPITAL	NKTL	143.19	95.84	85.02
NKLT024	tumor biopsy	RUIJIN HOSPITAL	NKTL	482.3	99.44	97.26
NKLT025	tumor biopsy	RUIJIN HOSPITAL	NKTL	45.7	97.56	90.65
NKLT026	tumor biopsy	RUIJIN HOSPITAL	NKTL	824.8	98.9	96.97
NPCT117	tumor biopsy	SYSUCC	NPC	2497.24	99.77	97.95
NPCT118	tumor biopsy	SYSUCC	NPC	1457.62	99.28	97.82
NPCT119	tumor biopsy	SYSUCC	NPC	480.59	99.14	96.76
NPCT120	tumor biopsy	SYSUCC	NPC	2205.65	99.86	98.08
NPCT121	tumor biopsy	SYSUCC	NPC	3520.21	99.9	98.28
NPCT122	tumor biopsy	SYSUCC	NPC	1722.91	99.76	97.77
NPCT123	tumor biopsy	SYSUCC	NPC	737.96	99.08	95.86
NPCT124	tumor biopsy	SYSUCC	NPC	4210.73	99.87	98.17
NPCT125	tumor biopsy	SYSUCC	NPC	1497.65	99.99	98.09
NPCT126	tumor biopsy	SYSUCC	NPC	2950.69	99.93	98.65
NPCT127	tumor biopsy	SYSUCC	NPC	489.25	99.66	97.05
NPCT128	tumor biopsy	SYSUCC	NPC	1648.26	99.79	97.82
NPCT129	tumor biopsy	SYSUCC	NPC	627.42	99.12	97.28
NPCT130	tumor biopsy	SYSUCC	NPC	264.41	98.58	96.18
NPCT131	tumor biopsy	SYSUCC	NPC	6726.82	99.98	99.89
NPCT132	tumor biopsy	SYSUCC	NPC	1842	99.9	98.07
NPCT133	tumor biopsy	SYSUCC	NPC	4118.68	99.82	98.59
NPCT134	tumor biopsy	SYSUCC	NPC	3012.33	99.97	98.45
NPCT135	tumor biopsy	SYSUCC	NPC	1952.43	99.62	97.8
NPCT136	tumor biopsy	SYSUCC	NPC	3742.05	99.79	99.01
NPCT137	tumor biopsy	SYSUCC	NPC	3408.72	99.97	99.34
NPCT138	tumor biopsy	SYSUCC	NPC	1005.92	99.61	97.45
NPCT139	tumor biopsy	SYSUCC	NPC	1374.29	99.5	97.53
NPCT140	tumor biopsy	SYSUCC	NPC	1736.99	99.87	97.5
NPCT141	tumor biopsy	SYSUCC	NPC	6458.39	99.98	99.64
NPCT142	tumor biopsy	SYSUCC	NPC	2727.91	99.79	98.02
NPCT143	tumor biopsy	SYSUCC	NPC	2764.83	99.77	98.21
NPCT144	tumor biopsy	SYSUCC	NPC	5038.88	99.98	99.63
NPCT145	tumor biopsy	SYSUCC	NPC	305.57	98.88	95.46
NPCT146	tumor biopsy	SYSUCC	NPC	2633.69	99.81	98.19
NPCT147	tumor biopsy	SYSUCC	NPC	6054.35	99.96	98.9
NPCT148	tumor biopsy	SYSUCC	NPC	1600.16	99.78	97.71
NPCT149	tumor biopsy	SYSUCC	NPC	5624.67	100	99.69
NPCT150	tumor biopsy	SYSUCC	NPC	1234.95	99.49	97.84
NPCT151	tumor biopsy	SYSUCC	NPC	3389.44	99.85	98.26
NPCT152	tumor biopsy	SYSUCC	NPC	855.43	99.07	97.28
NPCT153	tumor biopsy	SYSUCC	NPC	3738.83	99.92	98.75
NPCT154	tumor biopsy	SYSUCC	NPC	3838.93	99.93	98.71
NPCT155	tumor biopsy	SYSUCC	NPC	1380.46	99.61	97.67
NPCT156	tumor biopsy	SYSUCC	NPC	861.96	98.83	97.27
NPCT157	tumor biopsy	SYSUCC	NPC	581.72	99.01	97.38
NPCT158	tumor biopsy	SYSUCC	NPC	794.36	99.17	97.22
NPCT159	tumor biopsy	SYSUCC	NPC	3876.02	99.68	98.29
NPCT160	tumor biopsy	SYSUCC	NPC	2607.06	99.77	98
NPCT161	tumor biopsy	SYSUCC	NPC	7094.52	99.98	99.83
NPCT162	tumor biopsy	SYSUCC	NPC	1862.57	99.64	97.57
NPCT163	tumor biopsy	SYSUCC	NPC	4304.34	99.83	98.47
NPCT164	tumor biopsy	SYSUCC	NPC	6713.79	100	99.66
NPCT165	tumor biopsy	SYSUCC	NPC	4617.15	99.87	98.38
NPCT166	tumor biopsy	SYSUCC	NPC	3769.27	100	98.81
NPCT167	tumor biopsy	SYSUCC	NPC	6427.31	99.99	99.64
NPCT168	tumor biopsy	SYSUCC	NPC	5780.38	100	99.52
NPCT169	tumor biopsy	SYSUCC	NPC	1319.41	99.29	97.57
S01	saliva	SYSUCC	NPC	77.39	99.41	93.15
S05	saliva	SYSUCC	NPC	134.48	99.54	94.97
S10	saliva	SYSUCC	NPC	603.39	99.94	99.54
S15	saliva	SYSUCC	Nasopharyngitis	9.98	71.93	9.88	Filtered out
S27	saliva	SYSUCC	Nasopharyngitis	166.3	99.86	97.79
S33	saliva	SYSUCC	NPC	4147.43	99.85	99.38
S44	saliva	SYSUCC	NPC	283.45	99.87	98.7
S45	saliva	SYSUCC	Nasopharyngitis	8.82	54.56	7.93	Filtered out
S49	saliva	SYSUCC	NPC	30.51	97.78	71.98
S50	saliva	SYSUCC	NPC	2564.63	99.96	99.77
S53	saliva	SYSUCC	NPC	1410.13	99.75	99.53
T01	tumor biopsy	SYSUCC	NPC	4075.73	99.95	99.59
T05	tumor biopsy	SYSUCC	NPC	3579.98	99.96	99.8
T15	tumor biopsy	SYSUCC	Nasopharyngitis	75.85	99.75	95.39
T27	tumor biopsy	SYSUCC	Nasopharyngitis	44.72	99.76	90.22
T33	tumor biopsy	SYSUCC	NPC	4544.67	99.96	99.45
T44	tumor biopsy	SYSUCC	NPC	3518.41	99.97	99.59
T45	tumor biopsy	SYSUCC	Nasopharyngitis	44.83	99.6	93.52
T49	tumor biopsy	SYSUCC	NPC	2898.68	99.97	99.73
T50	tumor biopsy	SYSUCC	NPC	3222.24	99.97	99.71
T53	tumor biopsy	SYSUCC	NPC	3633.38	99.92	99.59
Note: NPC (nasopharyngeal carcinoma), BL (Burkitt lymphoma), HL (Hodgkin lymphoma), IM (infectious mononucleosis), PTLD (posttransplant lymphoproliferative disease), GC (gastric carcinoma), CAEBV (chronic active EBV), DLBCL(diffuse large B cell lymphoma), ENKL (extranodal natural killer / T-cell lymphoma, nasal type), NKTL (NK/T cell lymphoma), pLELC (Primary pulmonary lymphoepithelioma-like carc…

## Sheet: Table S2
Table S2. List of public EBV sequences retrieved from public database for this study
SampleID	Continent	Country/Regions	Detailed Regions	Disease	EBV Type	Collection Date	Dataset1	Dataset2	NGS data
AB828190.1	East Asia	Chinese mainland	unknown	NPC	unknown	unknown	No	No	No
AB828191.1	Africa	Nigeria	Nigeria	BL	unknown	unknown	No	No	No
AB850643.1	East Asia	Chinese mainland	Hunan	NPC	unknown	2012	No	No	No
AB850644.1	East Asia	Chinese mainland	Hunan	NPC	unknown	2012	No	No	No
AB850645.1	East Asia	Chinese mainland	Hunan	NPC	unknown	2012	No	No	No
AB850646.1	East Asia	Chinese mainland	Hunan	NPC	unknown	2012	No	No	No
AB850647.1	East Asia	Chinese mainland	Hunan	NPC	unknown	2012	Yes	No	No
AB850648.1	East Asia	Chinese mainland	Hunan	NPC	unknown	2012	No	No	No
AB850649.1	East Asia	Chinese mainland	Hunan	NPC	unknown	2012	No	No	No
AB850650.1	East Asia	Chinese mainland	Hunan	NPC	unknown	2012	No	No	No
AB850651.1	East Asia	Chinese mainland	Hunan	NPC	unknown	2012	No	No	No
AB850652.1	East Asia	Chinese mainland	Hunan	NPC	unknown	2012	No	No	No
AB850653.1	East Asia	Chinese mainland	Hunan	NPC	unknown	2012	No	No	No
AB850654.1	East Asia	Chinese mainland	Hunan	NPC	unknown	2012	Yes	Yes	No
AB850655.1	East Asia	Chinese mainland	Hunan	NPC	unknown	2012	No	No	No
AB850656.1	East Asia	Chinese mainland	Hunan	NPC	unknown	2012	No	No	No
AB850657.1	East Asia	Chinese mainland	Hunan	NPC	unknown	2012	No	No	No
AB850658.1	East Asia	Chinese mainland	Hunan	NPC	unknown	2012	No	No	No
AB850659.1	East Asia	Chinese mainland	Hunan	NPC	unknown	2012	No	No	No
AB850660.1	East Asia	Chinese mainland	Hunan	NPC	unknown	2012	No	No	No
AP015015.1	East Asia	Korea	Korea	GC	unknown	unknown	Yes	Yes	No
AP015016.1	East Asia	Korea	Korea	GC	unknown	unknown	Yes	Yes	No
AP019012.1	East Asia	Japan	Japan	CAEBV	unknown	2013	Yes	Yes	No
AP019013.1	East Asia	Japan	Japan	CAEBV	unknown	2013	Yes	Yes	No
AP019014.1	East Asia	Japan	Japan	CAEBV	unknown	2013	Yes	Yes	No
AP019015.1	East Asia	Japan	Japan	CAEBV	unknown	2013	Yes	Yes	No
AP019016.1	East Asia	Japan	Japan	CAEBV	unknown	2013	Yes	Yes	No
AP019017.1	East Asia	Japan	Japan	CAEBV	unknown	2013	Yes	Yes	No
AP019018.1	East Asia	Japan	Japan	ENKL	unknown	2013	Yes	Yes	No
AP019019.1	East Asia	Japan	Japan	DLBCL	unknown	2013	Yes	Yes	No
AP019020.1	East Asia	Japan	Japan	DLBCL	unknown	2013	Yes	Yes	No
AP019021.1	East Asia	Japan	Japan	DLBCL	unknown	2013	Yes	No	No
AP019022.1	East Asia	Japan	Japan	DLBCL	unknown	2013	No	No	No
AP019023.1	East Asia	Japan	Japan	DLBCL	unknown	2013	No	No	No
AP019024.1	East Asia	Japan	Japan	DLBCL	unknown	2013	No	No	No
AP019025.1	East Asia	Japan	Japan	CAEBV	unknown	2013	Yes	Yes	No
AP019026.1	East Asia	Japan	Japan	CAEBV	unknown	2013	Yes	Yes	No
AP019027.1	East Asia	Japan	Japan	CAEBV	unknown	2013	Yes	Yes	No
AP019028.1	East Asia	Japan	Japan	CAEBV	unknown	2013	Yes	Yes	No
AP019029.1	East Asia	Japan	Japan	CAEBV	unknown	2013	Yes	Yes	No
AP019030.1	East Asia	Japan	Japan	CAEBV	unknown	2013	Yes	Yes	No
AP019031.1	East Asia	Japan	Japan	CAEBV	unknown	2013	No	No	No
AP019032.1	East Asia	Japan	Japan	CAEBV	unknown	2013	Yes	Yes	No
AP019033.1	East Asia	Japan	Japan	CAEBV	unknown	2013	Yes	Yes	No
AP019034.1	East Asia	Japan	Japan	CAEBV	unknown	2013	Yes	Yes	No
AP019035.1	East Asia	Japan	Japan	ENKL	unknown	2013	Yes	Yes	No
AP019036.1	East Asia	Japan	Japan	ENKL	unknown	2013	Yes	Yes	No
AP019037.1	East Asia	Japan	Japan	ENKL	unknown	2013	Yes	Yes	No
AP019038.1	East Asia	Japan	Japan	ENKL	unknown	2013	No	No	No
AP019039.1	East Asia	Japan	Japan	CAEBV	unknown	2013	Yes	Yes	No
AP019040.1	East Asia	Japan	Japan	ENKL	unknown	2013	Yes	Yes	No
AP019041.1	East Asia	Japan	Japan	ENKL	unknown	2013	Yes	Yes	No
AP019042.1	East Asia	Japan	Japan	ENKL	unknown	2013	Yes	Yes	No
AP019043.1	East Asia	Japan	Japan	ENKL	unknown	2013	Yes	Yes	No
AP019044.1	East Asia	Japan	Japan	CAEBV	unknown	2013	Yes	Yes	No
AP019045.1	East Asia	Japan	Japan	ENKL	unknown	2013	No	No	No
AP019046.1	East Asia	Japan	Japan	ENKL	unknown	2013	No	No	No
AP019047.1	East Asia	Japan	Japan	CAEBV	unknown	2013	Yes	Yes	No
AP019048.1	East Asia	Japan	Japan	CAEBV	unknown	2013	Yes	Yes	No
AP019049.1	East Asia	Japan	Japan	CAEBV	unknown	2013	Yes	Yes	No
AP019050.1	East Asia	Japan	Japan	IM	unknown	2013	Yes	Yes	No
AP019051.1	East Asia	Japan	Japan	ENKL	unknown	2013	Yes	Yes	No
AP019052.1	East Asia	Japan	Japan	ENKL	unknown	2013	Yes	Yes	No
AP019053.1	East Asia	Japan	Japan	CAEBV	unknown	2013	Yes	Yes	No
AP019054.1	East Asia	Japan	Japan	CAEBV	unknown	2013	Yes	Yes	No
AP019055.1	East Asia	Japan	Japan	CAEBV	unknown	2013	Yes	Yes	No
AP019056.1	East Asia	Japan	Japan	CAEBV	unknown	2013	Yes	Yes	No
AP019057.1	East Asia	Japan	Japan	IM	unknown	2013	No	No	No
AP019058.1	East Asia	Japan	Japan	CAEBV	unknown	2013	Yes	Yes	No
AP019059.1	East Asia	Japan	Japan	CAEBV	unknown	2013	Yes	Yes	No
AP019060.1	East Asia	Japan	Japan	CAEBV	unknown	2013	Yes	Yes	No
AP019061.1	East Asia	Japan	Japan	CAEBV	unknown	2013	Yes	Yes	No
AP019062.1	East Asia	Japan	Japan	CAEBV	unknown	2013	No	No	No
AP019063.1	East Asia	Japan	Japan	CAEBV	unknown	2013	No	No	No
AP019064.1	East Asia	Japan	Japan	CAEBV	unknown	2013	Yes	Yes	No
AP019065.1	East Asia	Japan	Japan	CAEBV	unknown	2013	Yes	Yes	No
AP019066.1	East Asia	Japan	Japan	CAEBV	unknown	2013	No	No	No
AP019067.1	East Asia	Japan	Japan	CAEBV	unknown	2013	Yes	Yes	No
AP019068.1	East Asia	Japan	Japan	PTLD	unknown	2013	Yes	No	No
AP019069.1	East Asia	Japan	Japan	CAEBV	unknown	2013	No	No	No
AP019070.1	East Asia	Japan	Japan	CAEBV	unknown	2013	Yes	Yes	No
AP019071.1	East Asia	Japan	Japan	CAEBV	unknown	2013	Yes	Yes	No
AP019072.1	East Asia	Japan	Japan	CAEBV	unknown	2013	Yes	Yes	No
AP019073.1	East Asia	Japan	Japan	CAEBV	unknown	2013	Yes	Yes	No
AP019074.1	East Asia	Japan	Japan	PTLD	unknown	2013	Yes	Yes	No
AP019075.1	East Asia	Japan	Japan	PTLD	unknown	2013	Yes	No	No
AP019076.1	East Asia	Japan	Japan	ENKL	unknown	2013	Yes	Yes	No
AP019077.1	East Asia	Japan	Japan	ENKL	unknown	2013	Yes	Yes	No
AP019078.1	East Asia	Japan	Japan	ENKL	unknown	2013	Yes	Yes	No
AP019079.1	East Asia	Japan	Japan	ENKL	unknown	2013	Yes	Yes	No
AP019080.1	East Asia	Japan	Japan	PTLD	unknown	2013	Yes	Yes	No
AP019081.1	East Asia	Japan	Japan	ENKL	unknown	2013	Yes	Yes	No
AP019082.1	East Asia	Japan	Japan	ENKL	unknown	2013	Yes	Yes	No
AP019083.1	East Asia	Japan	Japan	unknown	unknown	2013	Yes	Yes	No
AP019084.1	East Asia	Japan	Japan	CAEBV	unknown	2013	Yes	Yes	No
AP019085.1	East Asia	Japan	Japan	PTLD	unknown	2013	Yes	No	No
AP019086.1	East Asia	Japan	Japan	unknown	unknown	2013	Yes	Yes	No
AP019087.1	East Asia	Japan	Japan	ENKL	unknown	2013	Yes	Yes	No
AP019088.1	East Asia	Japan	Japan	IM	unknown	2013	No	No	No
AP019089.1	East Asia	Japan	Japan	PTLD	unknown	2013	No	No	No
AP019090.1	East Asia	Japan	Japan	PTLD	unknown	2013	Yes	Yes	No
AP019091.1	East Asia	Japan	Japan	PTLD	unknown	2013	Yes	Yes	No
AP019092.1	East Asia	Japan	Japan	PTLD	unknown	2013	No	No	No
AP019093.1	East Asia	Japan	Japan	DLBCL	unknown	2013	No	No	No
AP019094.1	East Asia	Japan	Japan	PTLD	unknown	2013	No	No	No
AP019095.1	East Asia	Japan	Japan	PTLD	unknown	2013	No	No	No
AP019096.1	East Asia	Japan	Japan	CAEBV	unknown	2013	Yes	Yes	No
AP019097.1	East Asia	Japan	Japan	CAEBV	unknown	2013	Yes	Yes	No
AP019098.1	East Asia	Japan	Japan	CAEBV	unknown	2013	Yes	Yes	No
AP019099.1	East Asia	Japan	Japan	CAEBV	unknown	2013	Yes	Yes	No
AP019100.1	East Asia	Japan	Japan	CAEBV	unknown	2013	Yes	Yes	No
AP019101.1	East Asia	Japan	Japan	CAEBV	unknown	2013	No	No	No
AP019102.1	East Asia	Japan	Japan	CAEBV	unknown	2013	Yes	Yes	No
AP019103.1	East Asia	Japan	Japan	CAEBV	unknown	2013	Yes	Yes	No
AP019104.1	East Asia	Japan	Japan	CAEBV	unknown	2013	Yes	Yes	No
AP019105.1	East Asia	Japan	Japan	PTLD	unknown	2013	Yes	Yes	No
AP019106.1	East Asia	Japan	Japan	CAEBV	unknown	2013	Yes	Yes	No
AP019107.1	East Asia	Japan	Japan	CAEBV	unknown	2013	Yes	Yes	No
AP019108.1	East Asia	Japan	Japan	CAEBV	unknown	2013	Yes	Yes	No
AP019109.1	East Asia	Japan	Japan	CAEBV	unknown	2013	Yes	Yes	No
AP019110.1	East Asia	Japan	Japan	CAEBV	unknown	2013	Yes	Yes	No
AP019111.1	East Asia	Japan	Japan	unknown	unknown	2013	Yes	Yes	No
AP019112.1	East Asia	Japan	Japan	DLBCL	unknown	2013	No	No	No
AP019113.1	East Asia	Japan	Japan	CAEBV	unknown	2013	Yes	Yes	No
AP019114.1	East Asia	Japan	Japan	CAEBV	unknown	2013	Yes	Yes	No
AP019115.1	East Asia	Japan	Japan	PTLD	unknown	2013	No	No	No
AP019116.1	East Asia	Japan	Japan	DLBCL	unknown	2013	No	No	No
AP019117.1	East Asia	Japan	Japan	PTLD	unknown	2013	No	No	No
AP019118.1	East Asia	Japan	Japan	CAEBV	unknown	2013	Yes	Yes	No
AP019119.1	East Asia	Japan	Japan	CAEBV	unknown	2013	Yes	Yes	No
AP019120.1	East Asia	Japan	Japan	CAEBV	unknown	2013	Yes	Yes	No
AP019121.1	East Asia	Japan	Japan	ENKL	unknown	2013	Yes	Yes	No
AP019122.1	East Asia	Japan	Japan	CAEBV	unknown	2013	Yes	Yes	No
AP019123.1	East Asia	Japan	Japan	CAEBV	unknown	2013	Yes	Yes	No
AP019124.1	East Asia	Japan	Japan	CAEBV	unknown	2013	Yes	Yes	No
AP019125.1	East Asia	Japan	Japan	ENKL	unknown	2013	Yes	Yes	No
AP019126.1	East Asia	Japan	Japan	CAEBV	unknown	2013	Yes	Yes	No
AP019127.1	East Asia	Japan	Japan	CAEBV	unknown	2013	No	No	No
AP019128.1	East Asia	Japan	Japan	CAEBV	unknown	2013	No	No	No
AP019129.1	East Asia	Japan	Japan	ENKL	unknown	2013	Yes	Yes	No
AP019130.1	East Asia	Japan	Japan	DLBCL	unknown	2013	Yes	Yes	No
AP019131.1	East Asia	Japan	Japan	ENKL	unknown	2013	Yes	Yes	No
AP019132.1	East Asia	Japan	Japan	CAEBV	unknown	2013	Yes	Yes	No
AP019133.1	East Asia	Japan	Japan	CAEBV	unknown	2013	Yes	Yes	No
AP019134.1	East Asia	Japan	Japan	CAEBV	unknown	2013	Yes	Yes	No
AP019135.1	East Asia	Japan	Japan	CAEBV	unknown	2013	Yes	Yes	No
AP019136.1	East Asia	Japan	Japan	DLBCL	unknown	2013	Yes	Yes	No
AP019137.1	East Asia	Japan	Japan	CAEBV	unknown	2013	Yes	No	No
AP019138.1	East Asia	Japan	Japan	CAEBV	unknown	2013	Yes	No	No
AP019139.1	East Asia	Japan	Japan	unknown	unknown	2013	Yes	Yes	No
AP019140.1	East Asia	Japan	Japan	CAEBV	unknown	2013	Yes	Yes	No
AP019141.1	East Asia	Japan	Japan	CAEBV	unknown	2013	Yes	Yes	No
AP019142.1	East Asia	Japan	Japan	CAEBV	unknown	2013	Yes	Yes	No
AP019143.1	East Asia	Japan	Japan	CAEBV	unknown	2013	No	No	No
AP019144.1	East Asia	Japan	Japan	CAEBV	unknown	2013	Yes	Yes	No
AP019145.1	East Asia	Japan	Japan	CAEBV	unknown	2013	No	No	No
AP019146.1	East Asia	Japan	Japan	CAEBV	unknown	2013	No	No	No
AP019147.1	East Asia	Japan	Japan	CAEBV	unknown	2013	No	No	No
AP019148.1	East Asia	Japan	Japan	unknown	unknown	2013	Yes	Yes	No
AP019149.1	East Asia	Japan	Japan	CAEBV	unknown	2013	Yes	Yes	No
AP019150.1	East Asia	Japan	Japan	CAEBV	unknown	2013	Yes	Yes	No
AP019151.1	East Asia	Japan	Japan	CAEBV	unknown	2013	Yes	Yes	No
AP019152.1	East Asia	Japan	Japan	CAEBV	unknown	2013	Yes	No	No
AP019153.1	East Asia	Japan	Japan	CAEBV	unknown	2013	No	No	No
AP019154.1	East Asia	Japan	Japan	CAEBV	unknown	2013	No	No	No
AP019155.1	East Asia	Japan	Japan	DLBCL	unknown	2013	No	No	No
AP019156.1	East Asia	Japan	Japan	CAEBV	unknown	2013	Yes	Yes	No
AP019157.1	East Asia	Japan	Japan	CAEBV	unknown	2013	Yes	Yes	No
AP019158.1	East Asia	Japan	Japan	CAEBV	unknown	2013	Yes	Yes	No
AP019159.1	East Asia	Japan	Japan	CAEBV	unknown	2013	Yes	Yes	No
AP019160.1	East Asia	Japan	Japan	CAEBV	unknown	2013	Yes	Yes	No
AP019161.1	East Asia	Japan	Japan	CAEBV	unknown	2013	Yes	Yes	No
AP019162.1	East Asia	Japan	Japan	CAEBV	unknown	2013	Yes	Yes	No
AP019163.1	East Asia	Japan	Japan	CAEBV	unknown	2013	Yes	Yes	No
AP019164.1	East Asia	Japan	Japan	CAEBV	unknown	2013	Yes	Yes	No
AP019165.1	East Asia	Japan	Japan	IM	unknown	2013	No	No	No
AP019166.1	East Asia	Japan	Japan	DLBCL	unknown	2013	Yes	Yes	No
AP019167.1	East Asia	Japan	Japan	DLBCL	unknown	2013	No	No	No
AP019168.1	East Asia	Japan	Japan	CAEBV	unknown	2013	Yes	Yes	No
AP019169.1	East Asia	Japan	Japan	CAEBV	unknown	2013	Yes	Yes	No
AP019170.1	East Asia	Japan	Japan	CAEBV	unknown	2013	Yes	Yes	No
AP019171.1	East Asia	Japan	Japan	CAEBV	unknown	2013	Yes	Yes	No
AP019172.1	East Asia	Japan	Japan	ENKL	unknown	2013	Yes	Yes	No
AP019173.1	East Asia	Japan	Japan	CAEBV	unknown	2013	Yes	Yes	No
AP019174.1	East Asia	Japan	Japan	CAEBV	unknown	2013	Yes	Yes	No
AP019175.1	East Asia	Japan	Japan	CAEBV	unknown	2013	Yes	Yes	No
AP019176.1	East Asia	Japan	Japan	CAEBV	unknown	2013	Yes	Yes	No
AP019177.1	East Asia	Japan	Japan	CAEBV	unknown	2013	Yes	Yes	No
AP019178.1	East Asia	Japan	Japan	CAEBV	unknown	2013	Yes	Yes	No
AP019179.1	East Asia	Japan	Japan	CAEBV	unknown	2013	Yes	Yes	No
AP019180.1	East Asia	Japan	Japan	CAEBV	unknown	2013	Yes	Yes	No
AP019181.1	East Asia	Japan	Japan	ENKL	unknown	2013	Yes	Yes	No
AP019182.1	East Asia	Japan	Japan	CAEBV	unknown	2013	No	No	No
AP019183.1	East Asia	Japan	Japan	CAEBV	unknown	2013	No	No	No
AP019184.1	East Asia	Japan	Japan	CAEBV	unknown	2013	Yes	Yes	No
AP019185.1	East Asia	Japan	Japan	CAEBV	unknown	2013	Yes	Yes	No
AP019186.1	East Asia	Japan	Japan	CAEBV	unknown	2013	Yes	Yes	No
AP019187.1	East Asia	Japan	Japan	CAEBV	unknown	2013	Yes	Yes	No
AP019188.1	East Asia	Japan	Japan	CAEBV	unknown	2013	Yes	Yes	No
AY961628.3	East Asia	Chinese mainland	Guangdong	NPC	type1	1998	Yes	Yes	No
DQ279927.1	Africa	Ghana	Ghana	BL	type2	unknown	Yes	No	No
GCT017	East Asia	Chinese mainland	Shandong	GC	unknown	unknown	Yes	Yes	Yes
GCT018	East Asia	Chinese mainland	Shandong	GC	unknown	unknown	Yes	Yes	Yes
GCT019	East Asia	Chinese mainland	Shandong	GC	unknown	unknown	Yes	Yes	Yes
GCT020	East Asia	Chinese mainland	Shandong	GC	unknown	unknown	Yes	Yes	Yes
GCT021	East Asia	Chinese mainland	Shandong	GC	unknown	unknown	Yes	Yes	Yes
GCT022	East Asia	Chinese mainland	Shandong	GC	unknown	unknown	Yes	Yes	Yes
GCT023	East Asia	Chinese mainland	Shandong	GC	unknown	unknown	Yes	Yes	Yes
GCT024	East Asia	Chinese mainland	Shandong	GC	unknown	unknown	Yes	Yes	Yes
GCT025	East Asia	Chinese mainland	Guangdong	GC	unknown	2008-04-07	Yes	Yes	Yes
GCT026	East Asia	Chinese mainland	Jiangxi	GC	unknown	2009-07-30	No	No	Yes
GCT027	East Asia	Chinese mainland	Guangdong	GC	unknown	2009-09-29	Yes	Yes	Yes
GCT028	East Asia	Chinese mainland	Guangdong	GC	unknown	2009-12-25	Yes	Yes	Yes
GCT029	East Asia	Chinese mainland	Guangdong	GC	unknown	2010-06-07	Yes	Yes	Yes
GCT030	East Asia	Chinese mainland	Jiangxi	GC	unknown	2010-07-15	No	No	Yes
GCT031	East Asia	Chinese mainland	Guangdong	GC	unknown	2010-07-27	Yes	Yes	Yes
GCT032	East Asia	Chinese mainland	Guangdong	GC	unknown	2010-08-09	Yes	Yes	Yes
GCT033	East Asia	Chinese mainland	Guangdong	GC	unknown	2010-08-25	Yes	Yes	Yes
GCT034	East Asia	Chinese mainland	Shanxi	GC	unknown	2010-09-15	Yes	Yes	Yes
GCT035	East Asia	Chinese mainland	Heilongjiang	GC	unknown	2011-06-07	Yes	Yes	Yes
GCT036	East Asia	Chinese mainland	Gansu	GC	unknown	2011-07-12	Yes	Yes	Yes
GCT037	East Asia	Chinese mainland	Guangdong	GC	unknown	2011-07-07	Yes	Yes	Yes
GCT038	East Asia	Chinese mainland	Guangdong	GC	unknown	2011-08-01	Yes	Yes	Yes
GCT039	East Asia	Chinese mainland	Guangdong	GC	unknown	2011-09-02	Yes	Yes	Yes
GCT040	East Asia	Chinese mainland	Guangdong	GC	unknown	2011-12-07	Yes	No	Yes
GCT041	East Asia	Chinese mainland	Guangdong	GC	unknown	2011-12-07	Yes	No	Yes
HQ020558.1	East Asia	Chinese mainland	Guangdong	NPC	type1	2009	Yes	Yes	No
JQ009376.2	East Asia	Hongkong	Hongkong	NPC	type1	2008-05-09	Yes	Yes	No
KC207813.1	East Asia	Japan	Japan	BL	type1	unknown	Yes	Yes	No
KC207814.1	Africa	Kenya	Kenya	BL	type1	unknown	Yes	Yes	No
KC440851.1	North America	USA	USA	Healthy	type1	2012-05-20	Yes	Yes	No
KC440852.1	North America	USA	USA	Healthy	type1	2012-05-20	Yes	Yes	No
KC617875.1	East Asia	Hongkong	Hongkong	NPC	type1	2011-09-15	Yes	Yes	No
KF373730.1	East Asia	Hongkong	Hongkong	NPC	type1	1970	Yes	Yes	No
KF717093.1	Africa	Nigeria	Nigeria	BL	type1	unknown	Yes	Yes	No
KF992564.1	East Asia	Hongkong	Hongkong	NPC	type1	2008	Yes	Yes	No
KF992565.1	East Asia	Hongkong	Hongkong	NPC	type1	2008	Yes	Yes	No
KF992566.1	East Asia	Hongkong	Hongkong	NPC	type1	2008	Yes	Yes	No
KF992567.1	East Asia	Hongkong	Hongkong	NPC	type1	2008	Yes	Yes	No
KF992568.1	East Asia	Hongkong	Hongkong	NPC	type1	2008	Yes	Yes	No
KF992569.1	East Asia	Hongkong	Hongkong	NPC	type1	2008	Yes	Yes	No
KF992570.1	East Asia	Hongkong	Hongkong	NPC	type1	2008	Yes	Yes	No
KF992571.1	East Asia	Hongkong	Hongkong	NPC	type1	2008	Yes	Yes	No
KJ411974.1	East Asia	Hongkong	Hongkong	NPC	unknown	unknown	Yes	Yes	No
KP735248.1	East Asia	Korea	Korea	GC	type1	2010-02-11	Yes	Yes	No
KP968257.1	South America	Brazil	Brazil	BL	type1	1980-10-11	Yes	Yes	No
KP968258.1	South America	Brazil	Brazil	BL	type1	1980-10-11	Yes	Yes	No
KP968259.1	South America	Brazil	Brazil	BL	type1	1980-10-11	Yes	Yes	No
KP968260.1	South America	Brazil	Brazil	BL	type1	1980-10-11	Yes	Yes	No
KP968261.1	Africa	Ghana	Ghana	BL	type1	1980-10-11	Yes	Yes	No
KP968262.1	Africa	Ghana	Ghana	BL	type1	1976-07-23	Yes	Yes	No
KP968263.1	Africa	Ghana	Ghana	BL	type1	1990-07-26	Yes	Yes	No
KP968264.1	Africa	Ghana	Ghana	BL	type1	1981-02-08	Yes	Yes	No
KR063342.1	Africa	Ghana	Ghana	BL	type1	1981-02-08	Yes	Yes	No
KR063343.1	South America	Argentina	Argentina	BL	type1	1980-10-11	Yes	Yes	No
KR063344.1	South America	Brazil	Brazil	BL	type1	1980-10-11	Yes	No	No
KR063345.1	South America	Brazil	Brazil	BL	type1	1980-10-11	Yes	Yes	No
KT001102.1	South America	Argentina	Argentina	BL	type2	1980-10-11	Yes	No	No
KT001103.1	South America	Argentina	Argentina	BL	type1	1981-02-08	Yes	Yes	No
KT254013.1	East Asia	Chinese mainland	unknown	GC	type1	2013	Yes	Yes	No
KT273942.1	East Asia	Chinese mainland	unknown	GC	type1	2013	Yes	Yes	No
KT273943.1	East Asia	Chinese mainland	unknown	GC	type1	2013	Yes	Yes	No
KT273944.1	East Asia	Chinese mainland	unknown	GC	type1	2014	Yes	Yes	No
KT273945.1	East Asia	Chinese mainland	unknown	GC	type1	2009	Yes	Yes	No
KT273946.1	East Asia	Chinese mainland	unknown	GC	type1	2009	Yes	Yes	No
KT273947.1	East Asia	Chinese mainland	unknown	GC	type1	2009	Yes	Yes	No
KT273948.1	East Asia	Chinese mainland	unknown	GC	type1	2010	Yes	Yes	No
KT273949.1	East Asia	Chinese mainland	unknown	GC	type1	2010	Yes	Yes	No
KT823506.1	East Asia	Chinese mainland	unknown	LungCarcinoma	type1	2014	Yes	Yes	No
KT823507.1	East Asia	Chinese mainland	unknown	LungCarcinoma	type1	2014	Yes	Yes	No
KT823508.1	East Asia	Chinese mainland	unknown	LungCarcinoma	type1	2014	Yes	Yes	No
KT823509.1	East Asia	Chinese mainland	unknown	LungCarcinoma	type1	2014	Yes	Yes	No
KX125050.1	East Asia	Chinese mainland	unknown	GC	unknown	2011-08-01	Yes	Yes	No
KX125051.1	East Asia	Chinese mainland	unknown	GC	unknown	2012-04-13	Yes	Yes	No
KX125052.1	East Asia	Korea	Korea	GC	unknown	2008-03-18	Yes	Yes	No
KX125053.1	East Asia	Korea	Korea	GC	unknown	2010-09-06	Yes	Yes	No
KX674064.1	East Asia	Chinese mainland	Guangdong	GC	unknown	2011-08-01	Yes	Yes	No
KX674065.1	East Asia	Chinese mainland	Guangdong	GC	unknown	2012-04-13	Yes	Yes	No
KX674066.1	East Asia	Korea	Korea	GC	unknown	2008-03-18	Yes	Yes	No
KX674067.1	East Asia	Korea	Korea	GC	unknown	2010-09-06	Yes	Yes	No
LC137018.1	East Asia	Chinese mainland	Hunan	NPC	unknown	2013-12-17	Yes	Yes	No
LC149491.1	East Asia	Chinese mainland	Hunan	NPC	unknown	2013-12-17	Yes	Yes	No
LC150327.1	East Asia	Chinese mainland	Hunan	NPC	unknown	2013-12-17	Yes	Yes	No
LC150337.1	East Asia	Chinese mainland	Hunan	NPC	unknown	2013-12-17	Yes	Yes	No
LC150338.1	East Asia	Chinese mainland	Hunan	NPC	unknown	2013-12-17	Yes	Yes	No
LC150741.1	East Asia	Chinese mainland	Hunan	NPC	unknown	2013-12-17	Yes	Yes	No
LC150742.1	East Asia	Chinese mainland	Hunan	NPC	unknown	2013-12-17	Yes	Yes	No
LC150743.1	East Asia	Chinese mainland	Hunan	NPC	unknown	2013-12-17	Yes	Yes	No
LC573550.1	East Asia	Japan	Japan	Healthy	unknown	unknown	Yes	No	No
LC573551.1	East Asia	Japan	Japan	Healthy	unknown	unknown	Yes	Yes	No
LC573552.1	East Asia	Japan	Japan	Healthy	unknown	unknown	Yes	No	No
LC573553.1	East Asia	Japan	Japan	Healthy	unknown	unknown	Yes	Yes	No
LC573554.1	East Asia	Japan	Japan	Healthy	unknown	unknown	Yes	Yes	No
LC573555.1	East Asia	Japan	Japan	Healthy	unknown	unknown	Yes	Yes	No
LC573556.1	East Asia	Japan	Japan	Healthy	unknown	unknown	Yes	Yes	No
LN824142.1	Europe	United Kingdom	United Kingdom	Healthy	type1	unknown	Yes	Yes	No
LN824203.1	Africa	Kenya	Kenya	BL	type1	unknown	Yes	No	No
LN824204.1	Europe	United Kingdom	United Kingdom	HL	type1	unknown	Yes	Yes	No
LN824205.1	Africa	Kenya	Kenya	non-cancer-sLCL	type1	unknown	Yes	Yes	No
LN824206.1	North America	USA	USA	PTLD	type1	unknown	Yes	Yes	No
LN824207.1	North America	USA	USA	PTLD	type1	unknown	Yes	Yes	No
LN824208.1	East Asia	Japan	Japan	BL	type1	unknown	Yes	Yes	No
LN824209.1	East Asia	Hongkong	Hongkong	NPC	type1	unknown	Yes	Yes	No
LN824224.1	East Asia	Hongkong	Hongkong	NPC	type1	unknown	Yes	Yes	No
LN824225.1	Europe	United Kingdom	United Kingdom	HL	type1	unknown	Yes	Yes	No
LN824226.1	Europe	United Kingdom	United Kingdom	HL	type1	unknown	Yes	Yes	No
LN827522.1	Europe	United Kingdom	United Kingdom	HL	type1	unknown	Yes	Yes	No
LN827523.1	Europe	Germany	Germany	HL	type1	unknown	Yes	Yes	No
LN827524.1	Europe	United Kingdom	United Kingdom	HL	type1	unknown	Yes	Yes	No
LN827525.1	Europe	United Kingdom	United Kingdom	NPC	type1	unknown	Yes	Yes	No
LN827526.1	Africa	unknown	unknown	BL	type1	unknown	Yes	Yes	No
LN827527.1	Africa	unknown	unknown	NPC	type1	unknown	Yes	Yes	No
LN827544.1	Oceania	Papua New Guinea	Papua New Guinea	BL	type2	unknown	Yes	No	No
LN827545.1	Africa	Kenya	Kenya	BL	type1	unknown	Yes	Yes	No
LN827546.1	Europe	United Kingdom	United Kingdom	HL	type1	unknown	Yes	Yes	No
LN827547.1	East Asia	Hongkong	Hongkong	NPC	type1	unknown	Yes	Yes	No
LN827548.2	Africa	Nigeria	Nigeria	BL	type2	unknown	Yes	No	No
LN827549.1	East Asia	Chinese mainland	unknown	NPC	type1	unknown	Yes	Yes	No
LN827550.1	Africa	Kenya	Kenya	non-cancer-sLCL	type1	unknown	Yes	Yes	No
LN827551.1	Africa	Kenya	Kenya	BL	type1	unknown	Yes	No	No
LN827552.1	Africa	Kenya	Kenya	non-cancer-sLCL	type1	unknown	Yes	Yes	No
LN827553.1	Oceania	Australia	Australia	PTLD	type1	unknown	Yes	Yes	No
LN827554.1	unknown	unknown	unknown	unknown	type2	unknown	No	No	No
LN827555.1	North America	USA	USA	non-cancer-sLCL	type1	unknown	Yes	Yes	No
LN827556.1	Africa	Kenya	Kenya	unknown	type2	unknown	No	No	No
LN827557.2	Africa	Algeria	Algeria	BL	type2	unknown	Yes	No	No
LN827558.1	Africa	Kenya	Kenya	non-cancer-sLCL	type1	unknown	Yes	Yes	No
LN827559.1	North America	USA	USA	PTLD	type1	unknown	Yes	Yes	No
LN827560.1	Africa	Kenya	Kenya	non-cancer-sLCL	type2	unknown	Yes	No	No
LN827561.1	East Asia	Korea	Korea	GC	type1	unknown	Yes	Yes	No
LN827562.1	Africa	Kenya	Kenya	non-cancer-sLCL	type1	unknown	Yes	No	No
LN827563.2	Africa	Kenya	Kenya	non-cancer-sLCL	type2	unknown	Yes	No	No
LN827564.1	Europe	United Kingdom	United Kingdom	non-cancer-sLCL	type1	unknown	No	No	No
LN827565.1	Africa	Kenya	Kenya	non-cancer-sLCL	type1	unknown	Yes	Yes	No
LN827566.1	Africa	Kenya	Kenya	non-cancer-sLCL	type1	unknown	Yes	Yes	No
LN827567.1	Oceania	Australia	Australia	IM	type1	unknown	Yes	Yes	No
LN827568.1	Africa	Kenya	Kenya	non-cancer-sLCL	type1	unknown	Yes	Yes	No
LN827569.1	Oceania	Australia	Australia	PTLD	type1	unknown	Yes	Yes	No
LN827570.1	Oceania	Australia	Australia	PTLD	type1	unknown	Yes	Yes	No
LN827571.1	Africa	Kenya	Kenya	BL	type1	unknown	Yes	Yes	No
LN827572.1	Oceania	Australia	Australia	PTLD	type1	unknown	Yes	Yes	No
LN827573.1	Africa	Kenya	Kenya	non-cancer-sLCL	type1	unknown	Yes	Yes	No
LN827574.1	Africa	Kenya	Kenya	non-cancer-sLCL	type1	unknown	Yes	Yes	No
LN827575.1	Oceania	Australia	Australia	PTLD	type1	unknown	Yes	Yes	No
LN827576.1	Oceania	Australia	Australia	PTLD	type1	unknown	Yes	Yes	No
LN827577.1	Africa	Kenya	Kenya	non-cancer-sLCL	type1	unknown	Yes	Yes	No
LN827578.1	Oceania	Australia	Australia	PTLD	type1	unknown	Yes	Yes	No
LN827579.1	Africa	Kenya	Kenya	non-cancer-sLCL	type1	unknown	Yes	Yes	No
LN827580.1	Africa	Kenya	Kenya	non-cancer-sLCL	type2	unknown	Yes	No	No
LN827581.1	Africa	Kenya	Kenya	non-cancer-sLCL	type1	unknown	Yes	Yes	No
LN827582.1	Africa	Kenya	Kenya	BL	type1	unknown	Yes	Yes	No
LN827583.1	Oceania	Australia	Australia	IM	type1	unknown	Yes	Yes	No
LN827584.1	Oceania	Australia	Australia	PTLD	type1	unknown	Yes	Yes	No
LN827585.1	Africa	Kenya	Kenya	non-cancer-sLCL	type1	unknown	Yes	Yes	No
LN827586.1	Oceania	Australia	Australia	PTLD	type1	unknown	Yes	Yes	No
LN827587.1	Africa	Kenya	Kenya	non-cancer-sLCL	type2	unknown	Yes	No	No
LN827588.1	Oceania	Australia	Australia	PTLD	type1	unknown	Yes	Yes	No
LN827589.1	Oceania	Australia	Australia	PTLD	type2	unknown	Yes	No	No
LN827590.1	Oceania	Australia	Australia	IM	type1	unknown	Yes	Yes	No
LN827591.1	Africa	Kenya	Kenya	non-cancer-sLCL	type2	unknown	Yes	No	No
LN827592.1	Oceania	Australia	Australia	PTLD	type1	unknown	Yes	Yes	No
LN827593.1	Oceania	Australia	Australia	PTLD	type1	unknown	Yes	Yes	No
LN827594.1	Oceania	Australia	Australia	PTLD	type1	unknown	Yes	Yes	No
LN827595.1	Oceania	Australia	Australia	PTLD	type1	unknown	Yes	Yes	No
LN827596.1	Oceania	Australia	Australia	IM	type1	unknown	Yes	Yes	No
LN827597.1	Oceania	Australia	Australia	PTLD	type1	unknown	Yes	Yes	No
LN827739.1	North America	USA	USA	unknown	type1	unknown	No	No	No
LN827799.1	Oceania	Australia	Australia	IM	type1	unknown	Yes	Yes	No
LN827800.1	Africa	Nigeria	Nigeria	BL	type2	unknown	Yes	No	No
LN831023.1	Africa	Kenya	Kenya	non-cancer-sLCL	type2	unknown	Yes	No	No
LR812925.1	Africa	Kenya	Kenya	BL	unknown	2009	Yes	Yes	No
LR812977.1	Africa	Kenya	Kenya	BL	unknown	2009	Yes	Yes	No
LR812978.1	Africa	Kenya	Kenya	BL	unknown	2009	Yes	No	No
LR812979.1	Africa	Kenya	Kenya	Healthy	unknown	2009	No	No	No
LR812980.1	Africa	Kenya	Kenya	Healthy	unknown	2009	No	No	No
LR812981.1	Africa	Kenya	Kenya	Healthy	unknown	2009	Yes	No	No
LR812982.1	Africa	Kenya	Kenya	Healthy	unknown	2009	No	No	No
LR812983.1	Africa	Kenya	Kenya	Healthy	unknown	2009	No	No	No
LR812984.1	Africa	Kenya	Kenya	Healthy	unknown	2009	No	No	No
LR812985.1	Africa	Kenya	Kenya	Healthy	unknown	2009	No	No	No
LR812986.1	Africa	Kenya	Kenya	Healthy	unknown	2009	No	No	No
LR812987.1	Africa	Kenya	Kenya	Healthy	unknown	2009	No	No	No
LR812988.1	Africa	Kenya	Kenya	Healthy	unknown	2009	No	No	No
LR812989.1	Africa	Kenya	Kenya	Healthy	unknown	2009	No	No	No
LR812990.1	Africa	Kenya	Kenya	Healthy	unknown	2009	No	No	No
LR812991.1	Africa	Kenya	Kenya	Healthy	unknown	2009	No	No	No
LR812992.1	Africa	Kenya	Kenya	Healthy	unknown	2009	No	No	No
LR812993.1	Africa	Kenya	Kenya	Healthy	unknown	2009	No	No	No
LR812994.1	Africa	Kenya	Kenya	Healthy	unknown	2009	No	No	No
LR812995.1	Africa	Kenya	Kenya	Healthy	unknown	2009	No	No	No
LR812996.1	Africa	Kenya	Kenya	Healthy	unknown	2009	No	No	No
LR812997.1	Africa	Kenya	Kenya	Healthy	unknown	2009	Yes	No	No
LR812998.1	Africa	Kenya	Kenya	Healthy	unknown	2009	No	No	No
LR812999.1	Africa	Kenya	Kenya	Healthy	unknown	2009	No	No	No
LR813000.1	Africa	Kenya	Kenya	Healthy	unknown	2009	Yes	No	No
LR813001.1	Africa	Kenya	Kenya	Healthy	unknown	2009	Yes	No	No
LR813002.1	Africa	Kenya	Kenya	Healthy	unknown	2009	Yes	Yes	No
LR813003.1	Africa	Kenya	Kenya	Healthy	unknown	2009	No	No	No
LR813004.1	Africa	Kenya	Kenya	Healthy	unknown	2009	No	No	No
LR813005.1	Africa	Kenya	Kenya	Healthy	unknown	2009	No	No	No
LR813006.1	Africa	Kenya	Kenya	Healthy	unknown	2009	No	No	No
LR813007.1	Africa	Kenya	Kenya	Healthy	unknown	2009	No	No	No
LR813008.1	Africa	Kenya	Kenya	Healthy	unknown	2009	No	No	No
LR813009.1	Africa	Kenya	Kenya	Healthy	unknown	2009	No	No	No
LR813011.1	Africa	Kenya	Kenya	Healthy	unknown	2009	No	No	No
LR813012.1	Africa	Kenya	Kenya	Healthy	unknown	2009	No	No	No
LR813014.1	Africa	Kenya	Kenya	Healthy	unknown	2009	No	No	No
LR813015.1	Africa	Kenya	Kenya	Healthy	unknown	2009	No	No	No
LR813016.1	Africa	Kenya	Kenya	Healthy	unknown	2009	No	No	No
LR813017.1	Africa	Kenya	Kenya	Healthy	unknown	2009	No	No	No
LR813018.1	Africa	Kenya	Kenya	BL	unknown	2009	Yes	No	No
LR813019.1	Africa	Kenya	Kenya	BL	unknown	2009	Yes	No	No
LR813020.1	Africa	Kenya	Kenya	BL	unknown	2009	Yes	Yes	No
LR813021.1	Africa	Kenya	Kenya	BL	unknown	2009	Yes	No	No
LR813022.1	Africa	Kenya	Kenya	BL	unknown	2009	Yes	Yes	No
LR813023.1	Africa	Kenya	Kenya	BL	unknown	2009	Yes	Yes	No
LR813024.1	Africa	Kenya	Kenya	BL	unknown	2009	Yes	Yes	No
LR813025.1	Africa	Kenya	Kenya	BL	unknown	2009	No	No	No
LR813026.1	Africa	Kenya	Kenya	BL	unknown	2009	Yes	Yes	No
LR813027.1	Africa	Kenya	Kenya	Healthy	unknown	2009	No	No	No
LR813028.1	Africa	Kenya	Kenya	BL	unknown	2009	Yes	Yes	No
LR813029.1	Africa	Kenya	Kenya	BL	unknown	2009	Yes	Yes	No
LR813030.1	Africa	Kenya	Kenya	BL	unknown	2009	Yes	No	No
LR813031.1	Africa	Kenya	Kenya	BL	unknown	2009	Yes	No	No
LR813032.1	Africa	Kenya	Kenya	BL	unknown	2009	Yes	Yes	No
LR813033.1	Africa	Kenya	Kenya	BL	unknown	2009	Yes	Yes	No
LR813034.1	Africa	Kenya	Kenya	BL	unknown	2009	Yes	No	No
LR813035.1	Africa	Kenya	Kenya	BL	unknown	2009	Yes	Yes	No
LR813036.1	Africa	Kenya	Kenya	BL	unknown	2009	Yes	Yes	No
LR813037.1	Africa	Kenya	Kenya	BL	unknown	2009	Yes	Yes	No
LR813038.1	Africa	Kenya	Kenya	BL	unknown	2009	Yes	Yes	No
LR813039.1	Africa	Kenya	Kenya	BL	unknown	2009	Yes	Yes	No
LR813040.1	Africa	Kenya	Kenya	BL	unknown	2009	Yes	No	No
LR813041.1	Africa	Kenya	Kenya	BL	unknown	2009	Yes	Yes	No
LR813042.1	Africa	Kenya	Kenya	BL	unknown	2009	Yes	No	No
LR813043.1	Africa	Kenya	Kenya	BL	unknown	2009	Yes	Yes	No
LR813044.1	Africa	Kenya	Kenya	BL	unknown	2009	No	No	No
LR813045.1	Africa	Kenya	Kenya	BL	unknown	2009	Yes	No	No
LR813046.1	Africa	Kenya	Kenya	BL	unknown	2009	Yes	Yes	No
LR813047.1	Africa	Kenya	Kenya	BL	unknown	2009	Yes	No	No
LR813048.1	Africa	Kenya	Kenya	BL	unknown	2009	Yes	Yes	No
LR813049.1	Africa	Kenya	Kenya	BL	unknown	2009	Yes	Yes	No
LR813050.1	Africa	Kenya	Kenya	BL	unknown	2009	Yes	Yes	No
LR813051.1	Africa	Kenya	Kenya	BL	unknown	2009	Yes	No	No
LR813052.1	Africa	Kenya	Kenya	BL	unknown	2009	Yes	No	No
LR813053.1	Africa	Kenya	Kenya	BL	unknown	2009	Yes	No	No
LR813054.1	Africa	Kenya	Kenya	BL	unknown	2009	Yes	Yes	No
LR813055.1	Africa	Kenya	Kenya	BL	unknown	2009	Yes	Yes	No
LR813056.1	Africa	Kenya	Kenya	BL	unknown	2009	Yes	Yes	No
LR813057.1	Africa	Kenya	Kenya	BL	unknown	2009	Yes	Yes	No
LR813058.1	Africa	Kenya	Kenya	BL	unknown	2009	No	No	No
LR813059.1	Africa	Kenya	Kenya	BL	unknown	2009	Yes	Yes	No
LR813060.1	Africa	Kenya	Kenya	BL	unknown	2009	Yes	Yes	No
LR813061.1	Africa	Kenya	Kenya	BL	unknown	2009	Yes	No	No
LR813062.1	Africa	Kenya	Kenya	BL	unknown	2009	Yes	Yes	No
LR813063.1	Africa	Kenya	Kenya	BL	unknown	2009	Yes	No	No
LR813064.1	Africa	Kenya	Kenya	BL	unknown	2009	Yes	No	No
LR813065.1	Africa	Kenya	Kenya	BL	unknown	2009	Yes	Yes	No
LR813066.1	Africa	Kenya	Kenya	BL	unknown	2009	No	No	No
LR813067.1	Africa	Kenya	Kenya	BL	unknown	2009	Yes	No	No
LR813068.1	Africa	Kenya	Kenya	BL	unknown	2009	Yes	Yes	No
LR813069.1	Africa	Kenya	Kenya	BL	unknown	2009	Yes	No	No
LR813070.1	Africa	Kenya	Kenya	BL	unknown	2009	Yes	Yes	No
LR813071.1	Africa	Kenya	Kenya	BL	unknown	2009	Yes	Yes	No
LR813072.1	Africa	Kenya	Kenya	BL	unknown	2009	Yes	Yes	No
LR813073.1	Africa	Kenya	Kenya	BL	unknown	2009	No	No	No
LR813074.1	Africa	Kenya	Kenya	BL	unknown	2009	No	No	No
LR813075.1	Africa	Kenya	Kenya	BL	unknown	2009	Yes	Yes	No
LR813076.1	Africa	Kenya	Kenya	unknown	unknown	2012	Yes	No	No
LR813077.1	Africa	Kenya	Kenya	BL	unknown	2012	Yes	Yes	No
LR813078.1	Africa	Kenya	Kenya	unknown	unknown	2012	No	No	No
LR813079.1	Africa	Kenya	Kenya	BL	unknown	2009	Yes	No	No
LR813080.1	Africa	Kenya	Kenya	BL	unknown	2009	Yes	Yes	No
LR813081.1	Africa	Kenya	Kenya	BL	unknown	2009	Yes	Yes	No
LR813082.1	Africa	Kenya	Kenya	unknown	unknown	2012	No	No	No
LR813143.1	Africa	Kenya	Kenya	BL	unknown	2009	Yes	No	No
LR994476.1	East Asia	Hongkong	Hongkong	NPC	unknown	unknown	Yes	Yes	No
LR994477.1	East Asia	Hongkong	Hongkong	NPC	unknown	unknown	Yes	Yes	No
LR994478.1	East Asia	Hongkong	Hongkong	NPC	unknown	unknown	Yes	Yes	No
LR994479.1	East Asia	Hongkong	Hongkong	NPC	unknown	unknown	Yes	Yes	No
LR994480.1	East Asia	Hongkong	Hongkong	NPC	unknown	unknown	Yes	Yes	No
LR994481.1	East Asia	Hongkong	Hongkong	NPC	unknown	unknown	Yes	Yes	No
LR994482.1	East Asia	Hongkong	Hongkong	NPC	unknown	unknown	Yes	Yes	No
LR994483.1	East Asia	Hongkong	Hongkong	NPC	unknown	unknown	Yes	Yes	No
LR994484.1	East Asia	Hongkong	Hongkong	NPC	unknown	unknown	Yes	Yes	No
LR994485.1	East Asia	Hongkong	Hongkong	NPC	unknown	unknown	Yes	Yes	No
LR994486.1	East Asia	Hongkong	Hongkong	NPC	unknown	unknown	Yes	Yes	No
LR994487.1	East Asia	Hongkong	Hongkong	NPC	unknown	unknown	Yes	Yes	No
LR994488.1	East Asia	Hongkong	Hongkong	NPC	unknown	unknown	Yes	Yes	No
LR994489.1	East Asia	Hongkong	Hongkong	NPC	unknown	unknown	Yes	Yes	No
LR994490.1	East Asia	Hongkong	Hongkong	NPC	unknown	unknown	Yes	Yes	No
LR994491.1	East Asia	Hongkong	Hongkong	NPC	unknown	unknown	Yes	Yes	No
LR994492.1	East Asia	Hongkong	Hongkong	NPC	unknown	unknown	Yes	Yes	No
LR994493.1	East Asia	Hongkong	Hongkong	NPC	unknown	unknown	Yes	No	No
LR994494.1	East Asia	Hongkong	Hongkong	NPC	unknown	unknown	Yes	Yes	No
LR994495.1	East Asia	Hongkong	Hongkong	NPC	unknown	unknown	Yes	Yes	No
LR994501.1	East Asia	Hongkong	Hongkong	NPC	unknown	unknown	Yes	Yes	No
LR994502.1	East Asia	Hongkong	Hongkong	NPC	unknown	unknown	Yes	Yes	No
LR994503.1	East Asia	Hongkong	Hongkong	NPC	unknown	unknown	No	No	No
LR994504.1	East Asia	Hongkong	Hongkong	NPC	unknown	unknown	Yes	No	No
LR994505.1	East Asia	Hongkong	Hongkong	NPC	unknown	unknown	Yes	No	No
LR994506.1	East Asia	Hongkong	Hongkong	NPC	unknown	unknown	Yes	Yes	No
LR994507.1	East Asia	Hongkong	Hongkong	NPC	unknown	unknown	Yes	Yes	No
LR994508.1	East Asia	Hongkong	Hongkong	NPC	unknown	unknown	Yes	Yes	No
LR994509.1	East Asia	Hongkong	Hongkong	NPC	unknown	unknown	Yes	Yes	No
LR994510.1	East Asia	Hongkong	Hongkong	NPC	unknown	unknown	Yes	Yes	No
LR994511.1	East Asia	Hongkong	Hongkong	NPC	unknown	unknown	Yes	Yes	No
LR994512.1	East Asia	Hongkong	Hongkong	NPC	unknown	unknown	No	No	No
LR994513.1	East Asia	Hongkong	Hongkong	NPC	unknown	unknown	Yes	Yes	No
LR994514.1	East Asia	Hongkong	Hongkong	NPC	unknown	unknown	Yes	Yes	No
LR994515.1	East Asia	Hongkong	Hongkong	NPC	unknown	unknown	Yes	Yes	No
LR994516.1	East Asia	Hongkong	Hongkong	NPC	unknown	unknown	Yes	Yes	No
LR994517.1	East Asia	Hongkong	Hongkong	NPC	unknown	unknown	No	No	No
LR994518.1	East Asia	Hongkong	Hongkong	NPC	unknown	unknown	Yes	Yes	No
LR994519.1	East Asia	Hongkong	Hongkong	NPC	unknown	unknown	Yes	Yes	No
LR994520.1	East Asia	Hongkong	Hongkong	NPC	unknown	unknown	Yes	Yes	No
LR994521.1	East Asia	Hongkong	Hongkong	NPC	unknown	unknown	Yes	Yes	No
LR994522.1	East Asia	Hongkong	Hongkong	NPC	unknown	unknown	Yes	No	No
LR994523.1	East Asia	Hongkong	Hongkong	NPC	unknown	unknown	Yes	Yes	No
LR994524.1	East Asia	Hongkong	Hongkong	NPC	unknown	unknown	Yes	No	No
LR994525.1	East Asia	Hongkong	Hongkong	NPC	unknown	unknown	Yes	Yes	No
LR994526.1	East Asia	Hongkong	Hongkong	NPC	unknown	unknown	Yes	Yes	No
LR994527.1	East Asia	Hongkong	Hongkong	NPC	unknown	unknown	Yes	No	No
LR994528.1	East Asia	Hongkong	Hongkong	NPC	unknown	unknown	Yes	Yes	No
LR994529.1	East Asia	Hongkong	Hongkong	NPC	unknown	unknown	Yes	Yes	No
LR994530.1	East Asia	Hongkong	Hongkong	NPC	unknown	unknown	Yes	No	No
LR994531.1	East Asia	Hongkong	Hongkong	NPC	unknown	unknown	Yes	Yes	No
LR994532.1	East Asia	Hongkong	Hongkong	NPC	unknown	unknown	Yes	Yes	No
LR994533.1	East Asia	Hongkong	Hongkong	NPC	unknown	unknown	Yes	Yes	No
LR994534.1	East Asia	Hongkong	Hongkong	NPC	unknown	unknown	Yes	Yes	No
LR994535.1	East Asia	Hongkong	Hongkong	NPC	unknown	unknown	Yes	Yes	No
LR994536.1	East Asia	Hongkong	Hongkong	NPC	unknown	unknown	No	No	No
LR994537.1	East Asia	Hongkong	Hongkong	NPC	unknown	unknown	Yes	Yes	No
LR994538.1	East Asia	Hongkong	Hongkong	NPC	unknown	unknown	Yes	Yes	No
LR994539.1	East Asia	Hongkong	Hongkong	NPC	unknown	unknown	Yes	Yes	No
LR994540.1	East Asia	Hongkong	Hongkong	NPC	unknown	unknown	Yes	Yes	No
LR994541.1	East Asia	Hongkong	Hongkong	NPC	unknown	unknown	Yes	Yes	No
LS992239.1	Europe	United Kingdom	United Kingdom	PTLD	unknown	2012-05-09	No	No	No
LS992240.1	Europe	United Kingdom	United Kingdom	PTLD	unknown	2003-03-26	Yes	Yes	No
LS992242.1	Europe	United Kingdom	United Kingdom	PTLD	unknown	2012-05-08	Yes	Yes	No
LS992243.1	Europe	United Kingdom	United Kingdom	PTLD	unknown	2012-05-18	Yes	Yes	No
LS992244.1	Europe	United Kingdom	United Kingdom	PTLD	unknown	2012-05-23	Yes	No	No
LS992245.1	Europe	United Kingdom	United Kingdom	PTLD	unknown	2013-05-31	Yes	Yes	No
LS992246.1	Europe	United Kingdom	United Kingdom	PTLD	unknown	2014-11-26	No	No	No
LS992247.1	Europe	United Kingdom	United Kingdom	PTLD	unknown	2013-04-22	Yes	Yes	No
LS992248.1	Europe	United Kingdom	United Kingdom	PTLD	unknown	2014-01-06	Yes	Yes	No
LS992249.1	Europe	United Kingdom	United Kingdom	PTLD	unknown	2014-03-27	Yes	Yes	No
LS992250.1	Europe	United Kingdom	United Kingdom	PTLD	unknown	2014-08-07	Yes	Yes	No
LS992251.1	Europe	United Kingdom	United Kingdom	PTLD	unknown	2014-01-15	Yes	Yes	No
LS992252.1	Europe	United Kingdom	United Kingdom	PTLD	unknown	2014-02-19	Yes	Yes	No
LS992253.1	Europe	United Kingdom	United Kingdom	PTLD	unknown	2014-08-06	No	No	No
LS992254.1	Europe	United Kingdom	United Kingdom	PTLD	unknown	2014	No	No	No
LS992255.1	Europe	United Kingdom	United Kingdom	PTLD	unknown	2014	No	No	No
LS992256.1	Europe	United Kingdom	United Kingdom	PTLD	unknown	2011-09-09	Yes	Yes	No
LS992257.1	Europe	United Kingdom	United Kingdom	PTLD	unknown	2012-10-02	Yes	Yes	No
LS992258.1	Europe	United Kingdom	United Kingdom	PTLD	unknown	2015-08-29	Yes	Yes	No
LS992259.1	East Asia	Japan	Japan	IM	unknown	2007-12-07	Yes	Yes	No
LS992260.1	East Asia	Japan	Japan	IM	unknown	2009-04-18	Yes	Yes	No
LS992261.1	East Asia	Japan	Japan	IM	unknown	2007-06-01	Yes	Yes	No
LS992262.1	East Asia	Japan	Japan	IM	unknown	2008-12-19	Yes	Yes	No
LS992263.1	East Asia	Japan	Japan	IM	unknown	2008-01-11	Yes	Yes	No
LS992264.1	East Asia	Japan	Japan	IM	unknown	2007-07-01	Yes	Yes	No
LS992265.1	East Asia	Japan	Japan	IM	unknown	2009-04-08	Yes	Yes	No
LS992266.1	East Asia	Japan	Japan	IM	unknown	2006-10-13	Yes	Yes	No
LS992267.1	East Asia	Japan	Japan	IM	unknown	2009-04-03	No	No	No
LS992268.1	East Asia	Japan	Japan	IM	unknown	2008-05-23	Yes	Yes	No
LS992269.1	East Asia	Japan	Japan	unknown	unknown	2007-08-29	No	No	No
LS992276.1	Europe	United Kingdom	United Kingdom	PTLD	unknown	2012-05-18	Yes	Yes	No
LS992277.1	Europe	United Kingdom	United Kingdom	unknown	unknown	2014-03-26	No	No	No
MF547453.1	North America	USA	USA	IM	unknown	2013-11-25	Yes	Yes	No
MF547454.1	North America	USA	USA	IM	unknown	2013-11-25	Yes	Yes	No
MF547455.1	North America	USA	USA	IM	unknown	2014-09-04	Yes	Yes	No
MF547456.1	North America	USA	USA	IM	unknown	2014-09-04	Yes	Yes	No
MF547457.1	North America	USA	USA	IM	unknown	2013-12-10	Yes	Yes	No
MF547458.1	North America	USA	USA	IM	unknown	2013-12-10	Yes	Yes	No
MF547459.1	North America	USA	USA	IM	unknown	2014-09-10	Yes	Yes	No
MF547460.1	North America	USA	USA	IM	unknown	2014-09-10	Yes	Yes	No
MF547461.1	North America	USA	USA	IM	unknown	2012-11-15	Yes	Yes	No
MF547462.1	North America	USA	USA	IM	unknown	2012-11-15	Yes	Yes	No
MF547463.1	North America	USA	USA	IM	unknown	2013-10-07	Yes	Yes	No
MF547464.1	North America	USA	USA	IM	unknown	2013-05-08	Yes	Yes	No
MF547465.1	North America	USA	USA	IM	unknown	2013-05-08	Yes	Yes	No
MF547466.1	North America	USA	USA	IM	unknown	2013-02-27	Yes	Yes	No
MF547467.1	North America	USA	USA	IM	unknown	2013-02-27	Yes	Yes	No
MF547468.1	North America	USA	USA	IM	unknown	2013-09-03	Yes	Yes	No
MF547469.1	North America	USA	USA	IM	unknown	2013-09-03	Yes	Yes	No
MF547470.1	North America	USA	USA	IM	unknown	2013-10-07	Yes	Yes	No
MF547471.1	North America	USA	USA	IM	unknown	2014-03-27	Yes	Yes	No
MF547472.1	North America	USA	USA	IM	unknown	2014-03-27	Yes	Yes	No
MF547473.1	North America	USA	USA	IM	unknown	2014-01-27	Yes	Yes	No
MF547474.1	North America	USA	USA	IM	unknown	2014-01-27	Yes	Yes	No
MF547475.1	North America	USA	USA	IM	unknown	2014-09-04	Yes	Yes	No
MF547476.1	North America	USA	USA	IM	unknown	2014-09-04	Yes	Yes	No
MF547477.1	North America	USA	USA	IM	unknown	2010-10-06	Yes	Yes	No
MF547478.1	North America	USA	USA	IM	unknown	2010-10-06	Yes	Yes	No
MF547479.1	North America	USA	USA	IM	unknown	2011-05-04	Yes	Yes	No
MF547480.1	North America	USA	USA	IM	unknown	2011-05-04	Yes	Yes	No
MF547481.1	North America	USA	USA	IM	unknown	2010-11-23	Yes	Yes	No
MF547482.1	North America	USA	USA	IM	unknown	2010-11-23	Yes	Yes	No
MF547483.1	North America	USA	USA	IM	unknown	2011-04-26	Yes	Yes	No
MF547484.1	North America	USA	USA	IM	unknown	2011-04-26	Yes	Yes	No
MF547485.1	North America	USA	USA	IM	unknown	2013-11-18	Yes	Yes	No
MF547486.1	North America	USA	USA	IM	unknown	2014-09-23	Yes	Yes	No
MF547487.1	North America	USA	USA	IM	unknown	2014-09-23	Yes	Yes	No
MF547488.1	North America	USA	USA	IM	unknown	2013-11-18	Yes	Yes	No
MF547489.1	North America	USA	USA	IM	unknown	2013-11-12	Yes	Yes	No
MF547490.1	North America	USA	USA	IM	unknown	2013-11-12	Yes	Yes	No
MF547491.1	North America	USA	USA	IM	unknown	unknown	Yes	Yes	No
MF547492.1	North America	USA	USA	IM	unknown	unknown	Yes	Yes	No
MG021305.1	East Asia	Chinese mainland	unknown	GC	unknown	2014-09-24	Yes	Yes	No
MG021306.1	Europe	Poland	Poland	GC	unknown	2013-04-22	Yes	Yes	No
MG021307.1	East Asia	Korea	Korea	GC	unknown	2013-04-22	Yes	Yes	No
MG021308.1	Europe	Poland	Poland	GC	unknown	2013-04-22	Yes	Yes	No
MG021309.1	North America	USA	USA	GC	unknown	2013-04-22	Yes	Yes	No
MG021310.1	Europe	Poland	Poland	GC	unknown	2013-04-22	Yes	Yes	No
MG021311.1	Europe	Ukraine	Ukraine	GC	unknown	2013-04-22	Yes	Yes	No
MG021312.1	East Asia	Korea	Korea	GC	unknown	2017-04-22	Yes	No	No
MG021313.1	East Asia	Korea	Korea	GC	unknown	2013-04-22	Yes	Yes	No
MG021314.1	East Asia	Chinese mainland	unknown	GC	unknown	2014-09-24	Yes	Yes	No
MG021315.1	East Asia	Chinese mainland	unknown	GC	unknown	2014-09-24	Yes	Yes	No
MG021316.1	East Asia	Viet Nam	Viet Nam	GC	unknown	2013-04-22	Yes	Yes	No
MG021317.1	East Asia	Korea	Korea	GC	unknown	2013-04-22	Yes	Yes	No
MG298823.1	East Asia	Taiwan	Taiwan	Healthy	unknown	2015	Yes	Yes	No
MG298824.1	East Asia	Taiwan	Taiwan	Healthy	unknown	2015	Yes	Yes	No
MG298825.1	East Asia	Taiwan	Taiwan	Healthy	unknown	2015	Yes	Yes	No
MG298826.1	East Asia	Taiwan	Taiwan	Healthy	unknown	2015	Yes	Yes	No
MG298827.1	East Asia	Taiwan	Taiwan	Healthy	type2	2015	Yes	No	No
MG298828.1	South America	Argentina	Argentina	BL	unknown	2015	Yes	Yes	No
MG298829.1	South America	Argentina	Argentina	BL	unknown	2015	Yes	Yes	No
MG298830.1	Africa	Kenya	Kenya	BL	unknown	2015	Yes	Yes	No
MG298831.1	Africa	unknown	unknown	BL	type2	2015	Yes	No	No
MG298832.1	Africa	Algeria	Algeria	BL	unknown	2015	Yes	Yes	No
MG298833.1	Africa	Algeria	Algeria	BL	unknown	2015	Yes	Yes	No
MG298834.1	Africa	Algeria	Algeria	BL	type1	2015	Yes	Yes	No
MG298835.1	Africa	Algeria	Algeria	BL	type1	2015	Yes	Yes	No
MG298836.1	Africa	unknown	unknown	BL	unknown	2015	No	No	No
MG298837.1	Europe	France	France	BL	unknown	2015	Yes	Yes	No
MG298838.1	Africa	Algeria	Algeria	BL	unknown	2015	Yes	Yes	No
MG298839.1	North America	USA	USA	DLBCL	unknown	2015	Yes	Yes	No
MG298840.1	Africa	Uganda	Uganda	BL	unknown	2015	Yes	Yes	No
MG298841.1	Africa	Uganda	Uganda	BL	unknown	2015	Yes	Yes	No
MG298842.1	Africa	unknown	unknown	BL	type2	2015	Yes	No	No
MG298843.1	Africa	unknown	unknown	BL	unknown	2015	No	No	No
MG298844.1	Europe	United Kingdom	United Kingdom	Healthy	unknown	2015	Yes	Yes	No
MG298845.1	Europe	United Kingdom	United Kingdom	Healthy	unknown	2015	Yes	Yes	No
MG298846.1	Europe	United Kingdom	United Kingdom	Healthy	unknown	2015	Yes	Yes	No
MG298847.1	Europe	United Kingdom	United Kingdom	Healthy	unknown	2015	Yes	Yes	No
MG298848.1	Europe	United Kingdom	United Kingdom	Healthy	unknown	2015	Yes	Yes	No
MG298849.1	Europe	United Kingdom	United Kingdom	Healthy	unknown	2015	Yes	Yes	No
MG298850.1	Europe	United Kingdom	United Kingdom	Healthy	unknown	2015	Yes	Yes	No
MG298851.1	Europe	United Kingdom	United Kingdom	Healthy	unknown	2015	Yes	Yes	No
MG298852.1	unknown	unknown	unknown	Healthy	unknown	2015	Yes	Yes	No
MG298853.1	Europe	United Kingdom	United Kingdom	Healthy	unknown	2015	Yes	Yes	No
MG298854.1	Europe	United Kingdom	United Kingdom	Healthy	unknown	2015	Yes	Yes	No
MG298855.1	Europe	United Kingdom	United Kingdom	Healthy	unknown	2015	Yes	Yes	No
MG298856.1	Europe	United Kingdom	United Kingdom	Healthy	unknown	2015	Yes	Yes	No
MG298857.1	Europe	United Kingdom	United Kingdom	Healthy	unknown	2015	Yes	Yes	No
MG298858.1	Europe	United Kingdom	United Kingdom	Healthy	unknown	2015	Yes	Yes	No
MG298859.1	Europe	United Kingdom	United Kingdom	Healthy	unknown	2015	Yes	Yes	No
MG298860.1	Europe	United Kingdom	United Kingdom	Healthy	unknown	2015	Yes	Yes	No
MG298861.1	Europe	United Kingdom	United Kingdom	Healthy	unknown	2015	Yes	Yes	No
MG298862.1	Europe	United Kingdom	United Kingdom	Healthy	unknown	2015	Yes	Yes	No
MG298863.1	Europe	United Kingdom	United Kingdom	Healthy	unknown	2015	Yes	Yes	No
MG298864.1	unknown	unknown	unknown	CAEBV	unknown	2015	Yes	Yes	No
MG298865.1	North America	USA	USA	CAEBV	unknown	2015	Yes	Yes	No
MG298866.1	North America	USA	USA	CAEBV	unknown	2015	Yes	Yes	No
MG298867.1	North America	USA	USA	CAEBV	unknown	2015	Yes	Yes	No
MG298868.1	North America	USA	USA	CAEBV	unknown	2015	Yes	Yes	No
MG298869.1	North America	USA	USA	CAEBV	unknown	2015	Yes	Yes	No
MG298870.1	North America	USA	USA	CAEBV	unknown	2015	Yes	No	No
MG298871.1	North America	USA	USA	CAEBV	unknown	2015	Yes	Yes	No
MG298872.1	Southeast Asia	Indonesia	Indonesia	non-cancer-sLCL	unknown	2015	Yes	Yes	No
MG298873.1	Southeast Asia	Indonesia	Indonesia	non-cancer-sLCL	unknown	2015	Yes	No	No
MG298874.1	Southeast Asia	Indonesia	Indonesia	non-cancer-sLCL	unknown	2015	Yes	Yes	No
MG298875.1	Southeast Asia	Indonesia	Indonesia	non-cancer-sLCL	unknown	2015	Yes	Yes	No
MG298876.1	Southeast Asia	Indonesia	Indonesia	NKTL	unknown	2015	Yes	No	No
MG298877.1	Southeast Asia	Indonesia	Indonesia	NKTL	unknown	2015	Yes	Yes	No
MG298878.1	Southeast Asia	Indonesia	Indonesia	NKTL	unknown	2015	No	No	No
MG298879.1	Southeast Asia	Indonesia	Indonesia	NPC	unknown	2015	Yes	Yes	No
MG298880.1	Southeast Asia	Indonesia	Indonesia	NPC	unknown	2015	Yes	Yes	No
MG298881.1	Southeast Asia	Indonesia	Indonesia	NPC	unknown	2015	Yes	Yes	No
MG298882.1	Southeast Asia	Indonesia	Indonesia	NPC	unknown	2015	Yes	No	No
MG298883.1	Southeast Asia	Indonesia	Indonesia	NPC	unknown	2015	Yes	Yes	No
MG298884.1	Southeast Asia	Indonesia	Indonesia	NPC	unknown	2015	Yes	Yes	No
MG298885.1	Southeast Asia	Indonesia	Indonesia	NPC	unknown	2015	Yes	Yes	No
MG298886.1	Southeast Asia	Indonesia	Indonesia	NPC	unknown	2015	Yes	No	No
MG298887.1	Southeast Asia	Indonesia	Indonesia	NPC	unknown	2015	Yes	No	No
MG298888.1	Southeast Asia	Indonesia	Indonesia	NPC	unknown	2015	Yes	Yes	No
MG298889.1	Southeast Asia	Indonesia	Indonesia	NPC	unknown	2015	Yes	Yes	No
MG298890.1	Southeast Asia	Indonesia	Indonesia	NPC	unknown	2015	Yes	Yes	No
MG298891.1	Southeast Asia	Indonesia	Indonesia	NPC	unknown	2015	Yes	Yes	No
MG298892.1	Southeast Asia	Indonesia	Indonesia	NPC	unknown	2015	Yes	Yes	No
MG298893.1	Southeast Asia	Indonesia	Indonesia	NPC	unknown	2015	Yes	No	No
MG298894.1	Southeast Asia	Indonesia	Indonesia	NPC	unknown	2015	Yes	Yes	No
MG298895.1	Southeast Asia	Indonesia	Indonesia	NPC	unknown	2015	Yes	No	No
MG298896.1	Southeast Asia	Indonesia	Indonesia	NPC	unknown	2015	Yes	Yes	No
MG298897.1	Southeast Asia	Indonesia	Indonesia	NPC	unknown	2015	Yes	Yes	No
MG298898.1	Southeast Asia	Indonesia	Indonesia	NPC	type2	2015	Yes	No	No
MG298899.1	Africa	Uganda	Uganda	BL	unknown	2015	Yes	Yes	No
MG298900.1	Africa	Uganda	Uganda	BL	type2	2015	Yes	No	No
MG298901.1	Africa	Uganda	Uganda	BL	unknown	2015	Yes	Yes	No
MG298902.1	Africa	Uganda	Uganda	BL	unknown	2015	Yes	Yes	No
MG298903.1	Africa	unknown	unknown	BL	unknown	2015	Yes	Yes	No
MG298904.1	Africa	unknown	unknown	BL	unknown	2015	Yes	Yes	No
MG298905.1	Africa	unknown	unknown	BL	type1	2015	Yes	Yes	No
MG298906.1	East Asia	Chinese mainland	unknown	NPC	unknown	2015	Yes	Yes	No
MG298907.1	Oceania	Papua New Guinea	Papua New Guinea	non-cancer-sLCL	unknown	2015	Yes	No	No
MG298908.1	Oceania	Papua New Guinea	Papua New Guinea	non-cancer-sLCL	unknown	2015	Yes	No	No
MG298909.1	Oceania	Papua New Guinea	Papua New Guinea	non-cancer-sLCL	unknown	2015	Yes	No	No
MG298910.1	Oceania	Papua New Guinea	Papua New Guinea	non-cancer-sLCL	unknown	2015	Yes	No	No
MG298911.1	Oceania	Papua New Guinea	Papua New Guinea	non-cancer-sLCL	type2	2015	Yes	No	No
MG298912.1	Oceania	Papua New Guinea	Papua New Guinea	non-cancer-sLCL	unknown	2015	Yes	No	No
MG298913.1	Oceania	Papua New Guinea	Papua New Guinea	non-cancer-sLCL	unknown	2015	Yes	No	No
MG298914.1	Oceania	Papua New Guinea	Papua New Guinea	non-cancer-sLCL	type2	2015	Yes	No	No
MG298915.1	Oceania	Papua New Guinea	Papua New Guinea	non-cancer-sLCL	type2	2015	Yes	No	No
MG298916.1	Oceania	Papua New Guinea	Papua New Guinea	non-cancer-sLCL	unknown	2015	Yes	No	No
MG298917.1	South America	Argentina	Argentina	unknown	unknown	2015	Yes	Yes	No
MG298918.1	Africa	unknown	unknown	BL	unknown	2015	Yes	No	No
MG298919.1	Europe	United Kingdom	United Kingdom	Healthy	unknown	2015	Yes	Yes	No
MG298920.1	Europe	United Kingdom	United Kingdom	Healthy	unknown	2015	Yes	Yes	No
MG298921.1	Europe	United Kingdom	United Kingdom	Healthy	unknown	2015	Yes	Yes	No
MG298922.1	Europe	United Kingdom	United Kingdom	Healthy	unknown	2015	Yes	Yes	No
MG298923.1	Europe	United Kingdom	United Kingdom	Healthy	unknown	2015	Yes	No	No
MG298924.1	Europe	United Kingdom	United Kingdom	Healthy	unknown	2015	Yes	Yes	No
MG298925.1	North America	USA	USA	CAEBV	unknown	2015	Yes	Yes	No
MG298926.1	North America	USA	USA	CAEBV	unknown	2015	Yes	Yes	No
MG298927.1	North America	USA	USA	CAEBV	unknown	2015	Yes	Yes	No
MG298928.1	North America	USA	USA	CAEBV	unknown	2015	Yes	Yes	No
MH101957.1	East Asia	Chinese mainland	unknown	NKTL	unknown	2016-11-07	Yes	No	No
MH101958.1	East Asia	Chinese mainland	unknown	NKTL	unknown	2016-11-28	Yes	Yes	No
MH101959.1	East Asia	Chinese mainland	unknown	NKTL	unknown	2016-06-13	Yes	Yes	No
MH101960.1	East Asia	Chinese mainland	unknown	NKTL	unknown	2016-07-20	Yes	Yes	No
MH101961.1	East Asia	Chinese mainland	unknown	NKTL	unknown	2016-10-10	Yes	Yes	No
MH101962.1	East Asia	Chinese mainland	unknown	NKTL	unknown	2016-03-17	Yes	Yes	No
MH101963.1	East Asia	Chinese mainland	unknown	NKTL	unknown	2016-07-27	Yes	Yes	No
MH101964.1	East Asia	Chinese mainland	unknown	NKTL	unknown	2016-08-09	Yes	Yes	No
MH101965.1	East Asia	Chinese mainland	unknown	NKTL	unknown	2016-09-02	Yes	Yes	No
MH101966.1	East Asia	Chinese mainland	unknown	NKTL	unknown	2016-10-20	Yes	Yes	No
MH101967.1	East Asia	Chinese mainland	unknown	NKTL	unknown	2015-10-21	Yes	Yes	No
MH101968.1	East Asia	Chinese mainland	unknown	NKTL	unknown	2015-10-22	Yes	Yes	No
MH101969.1	East Asia	Chinese mainland	unknown	NKTL	unknown	2015-10-22	No	No	No
MH101970.1	East Asia	Chinese mainland	unknown	NKTL	unknown	2016-04-18	Yes	Yes	No
MH101971.1	East Asia	Chinese mainland	unknown	NKTL	unknown	2016-05-09	Yes	Yes	No
MH144212.1	Southeast Asia	Singapore	Singapore	NKTL	unknown	unknown	Yes	Yes	No
MH144213.1	Southeast Asia	Singapore	Singapore	NKTL	unknown	unknown	Yes	Yes	No
MH144214.1	Southeast Asia	Singapore	Singapore	NKTL	unknown	unknown	Yes	No	No
MH144215.1	Southeast Asia	Singapore	Singapore	NKTL	unknown	unknown	Yes	Yes	No
MH144216.1	Southeast Asia	Singapore	Singapore	NKTL	unknown	unknown	Yes	No	No
MH144217.1	Southeast Asia	Singapore	Singapore	NKTL	unknown	unknown	No	No	No
MH144218.1	Southeast Asia	Singapore	Singapore	NKTL	unknown	unknown	Yes	Yes	No
MH144219.1	Southeast Asia	Singapore	Singapore	NKTL	unknown	unknown	Yes	Yes	No
MH144220.1	Southeast Asia	Singapore	Singapore	NKTL	unknown	unknown	Yes	Yes	No
MH144221.1	Southeast Asia	Singapore	Singapore	NKTL	unknown	unknown	Yes	Yes	No
MH144222.1	Southeast Asia	Singapore	Singapore	NKTL	unknown	unknown	Yes	Yes	No
MH144223.1	Southeast Asia	Singapore	Singapore	NKTL	unknown	unknown	Yes	Yes	No
MH590370.1	East Asia	Hongkong	Hongkong	Healthy	unknown	unknown	Yes	Yes	No
MH590371.1	East Asia	Hongkong	Hongkong	Healthy	unknown	unknown	Yes	Yes	No
MH590372.1	East Asia	Hongkong	Hongkong	Healthy	unknown	unknown	Yes	Yes	No
MH590373.1	East Asia	Hongkong	Hongkong	Healthy	unknown	unknown	Yes	Yes	No
MH590374.1	East Asia	Hongkong	Hongkong	Healthy	unknown	unknown	Yes	Yes	No
MH590375.1	East Asia	Hongkong	Hongkong	Healthy	unknown	unknown	Yes	Yes	No
MH590376.1	East Asia	Hongkong	Hongkong	Healthy	unknown	unknown	Yes	Yes	No
MH590377.1	East Asia	Hongkong	Hongkong	Healthy	unknown	unknown	Yes	Yes	No
MH590378.1	East Asia	Hongkong	Hongkong	Healthy	unknown	unknown	Yes	Yes	No
MH590379.1	East Asia	Hongkong	Hongkong	Healthy	unknown	unknown	Yes	Yes	No
MH590380.1	East Asia	Hongkong	Hongkong	Healthy	unknown	unknown	Yes	Yes	No
MH590381.1	East Asia	Hongkong	Hongkong	Healthy	unknown	unknown	Yes	No	No
MH590382.1	East Asia	Hongkong	Hongkong	Healthy	unknown	unknown	Yes	Yes	No
MH590383.1	East Asia	Hongkong	Hongkong	Healthy	unknown	unknown	Yes	Yes	No
MH590384.1	East Asia	Hongkong	Hongkong	Healthy	unknown	unknown	Yes	Yes	No
MH590385.1	East Asia	Hongkong	Hongkong	Healthy	unknown	unknown	Yes	Yes	No
MH590386.1	East Asia	Hongkong	Hongkong	Healthy	unknown	unknown	Yes	Yes	No
MH590387.1	East Asia	Hongkong	Hongkong	Healthy	unknown	unknown	Yes	Yes	No
MH590388.1	East Asia	Hongkong	Hongkong	Healthy	unknown	unknown	Yes	Yes	No
MH590389.1	East Asia	Hongkong	Hongkong	Healthy	unknown	unknown	Yes	Yes	No
MH590390.1	East Asia	Hongkong	Hongkong	Healthy	unknown	unknown	Yes	Yes	No
MH590391.1	East Asia	Hongkong	Hongkong	Healthy	unknown	unknown	Yes	Yes	No
MH590392.1	East Asia	Hongkong	Hongkong	Healthy	unknown	unknown	Yes	Yes	No
MH590393.1	East Asia	Hongkong	Hongkong	Healthy	unknown	unknown	Yes	Yes	No
MH590394.1	East Asia	Hongkong	Hongkong	Healthy	unknown	unknown	Yes	Yes	No
MH590395.1	East Asia	Hongkong	Hongkong	Healthy	unknown	unknown	Yes	Yes	No
MH590396.1	East Asia	Hongkong	Hongkong	Healthy	unknown	unknown	Yes	Yes	No
MH590397.1	East Asia	Hongkong	Hongkong	Healthy	unknown	unknown	Yes	Yes	No
MH590398.1	East Asia	Hongkong	Hongkong	Healthy	unknown	unknown	Yes	No	No
MH590399.1	East Asia	Hongkong	Hongkong	Healthy	unknown	unknown	Yes	Yes	No
MH590400.1	East Asia	Hongkong	Hongkong	Healthy	unknown	unknown	Yes	Yes	No
MH590401.1	East Asia	Hongkong	Hongkong	Healthy	unknown	unknown	Yes	Yes	No
MH590402.1	East Asia	Hongkong	Hongkong	Healthy	unknown	unknown	Yes	Yes	No
MH590403.1	East Asia	Hongkong	Hongkong	Healthy	unknown	unknown	Yes	Yes	No
MH590404.1	East Asia	Hongkong	Hongkong	Healthy	unknown	unknown	Yes	Yes	No
MH590405.1	East Asia	Hongkong	Hongkong	Healthy	unknown	unknown	Yes	Yes	No
MH590406.1	East Asia	Hongkong	Hongkong	Healthy	unknown	unknown	Yes	Yes	No
MH590407.1	East Asia	Hongkong	Hongkong	Healthy	unknown	unknown	Yes	Yes	No
MH590408.1	East Asia	Hongkong	Hongkong	Healthy	unknown	unknown	Yes	Yes	No
MH590409.1	East Asia	Hongkong	Hongkong	Healthy	unknown	unknown	Yes	Yes	No
MH590410.1	East Asia	Hongkong	Hongkong	Healthy	unknown	unknown	Yes	No	No
MH590411.1	East Asia	Hongkong	Hongkong	Healthy	unknown	unknown	Yes	Yes	No
MH590412.1	East Asia	Hongkong	Hongkong	Healthy	unknown	unknown	Yes	Yes	No
MH590413.1	East Asia	Hongkong	Hongkong	Healthy	unknown	unknown	Yes	Yes	No
MH590414.1	East Asia	Hongkong	Hongkong	Healthy	unknown	unknown	Yes	Yes	No
MH590415.1	East Asia	Hongkong	Hongkong	Healthy	unknown	unknown	Yes	Yes	No
MH590416.1	East Asia	Hongkong	Hongkong	Healthy	unknown	unknown	Yes	Yes	No
MH590417.1	East Asia	Hongkong	Hongkong	Healthy	unknown	unknown	Yes	No	No
MH590418.1	East Asia	Hongkong	Hongkong	Healthy	unknown	unknown	Yes	Yes	No
MH590419.1	East Asia	Hongkong	Hongkong	Healthy	unknown	unknown	Yes	Yes	No
MH590420.1	East Asia	Hongkong	Hongkong	Healthy	unknown	unknown	Yes	Yes	No
MH590421.1	East Asia	Hongkong	Hongkong	Healthy	unknown	unknown	Yes	No	No
MH590422.1	East Asia	Hongkong	Hongkong	Healthy	unknown	unknown	Yes	No	No
MH590423.1	East Asia	Hongkong	Hongkong	Healthy	unknown	unknown	Yes	Yes	No
MH590424.1	East Asia	Hongkong	Hongkong	Healthy	unknown	unknown	Yes	Yes	No
MH590425.1	East Asia	Hongkong	Hongkong	Healthy	unknown	unknown	Yes	Yes	No
MH590426.1	East Asia	Hongkong	Hongkong	Healthy	unknown	unknown	Yes	Yes	No
MH590427.1	East Asia	Hongkong	Hongkong	Healthy	unknown	unknown	Yes	Yes	No
MH590428.1	East Asia	Hongkong	Hongkong	Healthy	unknown	unknown	Yes	Yes	No
MH590429.1	East Asia	Hongkong	Hongkong	Healthy	unknown	unknown	Yes	Yes	No
MH590430.1	East Asia	Hongkong	Hongkong	Healthy	unknown	unknown	Yes	Yes	No
MH590431.1	East Asia	Hongkong	Hongkong	Healthy	unknown	unknown	Yes	Yes	No
MH590432.1	East Asia	Hongkong	Hongkong	Healthy	unknown	unknown	Yes	Yes	No
MH590433.1	East Asia	Hongkong	Hongkong	Healthy	unknown	unknown	Yes	Yes	No
MH590434.1	East Asia	Hongkong	Hongkong	Healthy	unknown	unknown	Yes	Yes	No
MH590435.1	East Asia	Hongkong	Hongkong	Healthy	unknown	unknown	Yes	Yes	No
MH590436.1	East Asia	Hongkong	Hongkong	Healthy	unknown	unknown	Yes	No	No
MH590437.1	East Asia	Hongkong	Hongkong	Healthy	unknown	unknown	Yes	Yes	No
MH590438.1	East Asia	Hongkong	Hongkong	Healthy	unknown	unknown	Yes	Yes	No
MH590439.1	East Asia	Hongkong	Hongkong	Healthy	unknown	unknown	Yes	Yes	No
MH590440.1	East Asia	Hongkong	Hongkong	Healthy	unknown	unknown	Yes	Yes	No
MH590441.1	East Asia	Hongkong	Hongkong	Healthy	unknown	unknown	Yes	No	No
MH590442.1	East Asia	Hongkong	Hongkong	Healthy	unknown	unknown	Yes	Yes	No
MH590443.1	East Asia	Hongkong	Hongkong	Healthy	unknown	unknown	Yes	Yes	No
MH590444.1	East Asia	Hongkong	Hongkong	Healthy	unknown	unknown	Yes	Yes	No
MH590445.1	East Asia	Hongkong	Hongkong	Healthy	unknown	unknown	Yes	Yes	No
MH590446.1	East Asia	Hongkong	Hongkong	Healthy	unknown	unknown	Yes	No	No
MH590447.1	East Asia	Hongkong	Hongkong	Healthy	unknown	unknown	Yes	Yes	No
MH590448.1	East Asia	Hongkong	Hongkong	Healthy	unknown	unknown	Yes	No	No
MH590449.1	East Asia	Hongkong	Hongkong	Healthy	unknown	unknown	Yes	Yes	No
MH590450.1	East Asia	Hongkong	Hongkong	Healthy	unknown	unknown	Yes	Yes	No
MH590451.1	East Asia	Hongkong	Hongkong	Healthy	unknown	unknown	Yes	Yes	No
MH590452.1	East Asia	Hongkong	Hongkong	Healthy	unknown	unknown	Yes	No	No
MH590453.1	East Asia	Hongkong	Hongkong	Healthy	unknown	unknown	Yes	Yes	No
MH590454.1	East Asia	Hongkong	Hongkong	Healthy	unknown	unknown	Yes	Yes	No
MH590455.1	East Asia	Hongkong	Hongkong	Healthy	unknown	unknown	Yes	Yes	No
MH590456.1	East Asia	Hongkong	Hongkong	Healthy	unknown	unknown	Yes	Yes	No
MH590457.1	East Asia	Hongkong	Hongkong	Healthy	unknown	unknown	Yes	Yes	No
MH590458.1	East Asia	Hongkong	Hongkong	Healthy	unknown	unknown	Yes	Yes	No
MH590459.1	East Asia	Hongkong	Hongkong	Healthy	unknown	unknown	Yes	Yes	No
MH590460.1	East Asia	Hongkong	Hongkong	Healthy	unknown	unknown	Yes	Yes	No
MH590461.1	East Asia	Hongkong	Hongkong	Healthy	unknown	unknown	Yes	Yes	No
MH590462.1	East Asia	Hongkong	Hongkong	Healthy	unknown	unknown	Yes	Yes	No
MH590463.1	East Asia	Hongkong	Hongkong	Healthy	unknown	unknown	Yes	Yes	No
MH590464.1	East Asia	Hongkong	Hongkong	Healthy	unknown	unknown	Yes	Yes	No
MH590465.1	East Asia	Hongkong	Hongkong	Healthy	unknown	unknown	Yes	Yes	No
MH590466.1	East Asia	Hongkong	Hongkong	Healthy	unknown	unknown	Yes	No	No
MH590467.1	East Asia	Hongkong	Hongkong	Healthy	unknown	unknown	Yes	No	No
MH590468.1	East Asia	Hongkong	Hongkong	Healthy	unknown	unknown	Yes	Yes	No
MH590469.1	East Asia	Hongkong	Hongkong	Healthy	unknown	unknown	Yes	Yes	No
MH590470.1	East Asia	Hongkong	Hongkong	Healthy	unknown	unknown	Yes	Yes	No
MH590471.1	East Asia	Hongkong	Hongkong	Healthy	unknown	unknown	Yes	Yes	No
MH590472.1	East Asia	Hongkong	Hongkong	Healthy	unknown	unknown	Yes	Yes	No
MH590473.1	East Asia	Hongkong	Hongkong	Healthy	unknown	unknown	Yes	No	No
MH590474.1	East Asia	Hongkong	Hongkong	Healthy	unknown	unknown	Yes	Yes	No
MH590475.1	East Asia	Hongkong	Hongkong	Healthy	unknown	unknown	Yes	Yes	No
MH590476.1	East Asia	Hongkong	Hongkong	Healthy	unknown	unknown	Yes	Yes	No
MH590477.1	East Asia	Hongkong	Hongkong	Healthy	unknown	unknown	Yes	Yes	No
MH590478.1	East Asia	Hongkong	Hongkong	Healthy	unknown	unknown	Yes	Yes	No
MH590479.1	East Asia	Hongkong	Hongkong	Healthy	unknown	unknown	Yes	Yes	No
MH590480.1	East Asia	Hongkong	Hongkong	Healthy	unknown	unknown	Yes	Yes	No
MH590481.1	East Asia	Hongkong	Hongkong	Healthy	unknown	unknown	Yes	Yes	No
MH590482.1	East Asia	Hongkong	Hongkong	Healthy	unknown	unknown	Yes	Yes	No
MH590483.1	East Asia	Hongkong	Hongkong	Healthy	unknown	unknown	Yes	Yes	No
MH590484.1	East Asia	Hongkong	Hongkong	Healthy	unknown	unknown	Yes	Yes	No
MH590485.1	East Asia	Hongkong	Hongkong	Healthy	unknown	unknown	Yes	Yes	No
MH590486.1	East Asia	Hongkong	Hongkong	Healthy	unknown	unknown	Yes	Yes	No
MH590487.1	East Asia	Hongkong	Hongkong	Healthy	unknown	unknown	Yes	Yes	No
MH590488.1	East Asia	Hongkong	Hongkong	Healthy	unknown	unknown	Yes	No	No
MH590489.1	East Asia	Hongkong	Hongkong	Healthy	unknown	unknown	Yes	Yes	No
MH590490.1	East Asia	Hongkong	Hongkong	Healthy	unknown	unknown	Yes	Yes	No
MH590491.1	East Asia	Hongkong	Hongkong	Healthy	unknown	unknown	Yes	Yes	No
MH590492.1	East Asia	Hongkong	Hongkong	Healthy	unknown	unknown	Yes	No	No
MH590493.1	East Asia	Hongkong	Hongkong	Healthy	unknown	unknown	Yes	Yes	No
MH590494.1	East Asia	Hongkong	Hongkong	Healthy	unknown	unknown	Yes	Yes	No
MH590495.1	East Asia	Hongkong	Hongkong	Healthy	unknown	unknown	Yes	Yes	No
MH590496.1	East Asia	Hongkong	Hongkong	Healthy	unknown	unknown	Yes	Yes	No
MH590497.1	East Asia	Hongkong	Hongkong	Healthy	unknown	unknown	Yes	Yes	No
MH590498.1	East Asia	Hongkong	Hongkong	Healthy	unknown	unknown	Yes	Yes	No
MH590499.1	East Asia	Hongkong	Hongkong	Healthy	unknown	unknown	Yes	Yes	No
MH590500.1	East Asia	Hongkong	Hongkong	Healthy	unknown	unknown	Yes	Yes	No
MH590501.1	East Asia	Hongkong	Hongkong	Healthy	unknown	unknown	Yes	Yes	No
MH590502.1	East Asia	Hongkong	Hongkong	Healthy	unknown	unknown	Yes	Yes	No
MH590503.1	East Asia	Hongkong	Hongkong	Healthy	unknown	unknown	Yes	No	No
MH590504.1	East Asia	Hongkong	Hongkong	Healthy	unknown	unknown	Yes	Yes	No
MH590505.1	East Asia	Hongkong	Hongkong	Healthy	unknown	unknown	Yes	No	No
MH590506.1	East Asia	Hongkong	Hongkong	Healthy	unknown	unknown	Yes	Yes	No
MH590507.1	East Asia	Hongkong	Hongkong	Healthy	unknown	unknown	Yes	Yes	No
MH590508.1	East Asia	Hongkong	Hongkong	Healthy	unknown	unknown	Yes	No	No
MH590509.1	East Asia	Hongkong	Hongkong	Healthy	unknown	unknown	Yes	Yes	No
MH590510.1	East Asia	Hongkong	Hongkong	Healthy	unknown	unknown	Yes	No	No
MH590511.1	East Asia	Hongkong	Hongkong	Healthy	unknown	unknown	Yes	Yes	No
MH590512.1	East Asia	Hongkong	Hongkong	NPC	unknown	unknown	Yes	Yes	No
MH590513.1	East Asia	Hongkong	Hongkong	NPC	unknown	unknown	Yes	Yes	No
MH590514.1	East Asia	Hongkong	Hongkong	NPC	unknown	unknown	Yes	Yes	No
MH590515.1	East Asia	Hongkong	Hongkong	NPC	unknown	unknown	Yes	Yes	No
MH590516.1	East Asia	Hongkong	Hongkong	NPC	unknown	unknown	Yes	Yes	No
MH590517.1	East Asia	Hongkong	Hongkong	NPC	unknown	unknown	Yes	Yes	No
MH590518.1	East Asia	Hongkong	Hongkong	NPC	unknown	unknown	Yes	Yes	No
MH590519.1	East Asia	Hongkong	Hongkong	NPC	unknown	unknown	Yes	Yes	No
MH590520.1	East Asia	Hongkong	Hongkong	NPC	unknown	unknown	Yes	Yes	No
MH590521.1	East Asia	Hongkong	Hongkong	NPC	unknown	unknown	Yes	Yes	No
MH590522.1	East Asia	Hongkong	Hongkong	NPC	unknown	unknown	Yes	Yes	No
MH590523.1	East Asia	Hongkong	Hongkong	NPC	unknown	unknown	Yes	Yes	No
MH590524.1	East Asia	Hongkong	Hongkong	NPC	unknown	unknown	Yes	Yes	No
MH590525.1	East Asia	Hongkong	Hongkong	NPC	unknown	unknown	Yes	Yes	No
MH590526.1	East Asia	Hongkong	Hongkong	NPC	unknown	unknown	Yes	Yes	No
MH590527.1	East Asia	Hongkong	Hongkong	NPC	unknown	unknown	Yes	Yes	No
MH590528.1	East Asia	Hongkong	Hongkong	NPC	unknown	unknown	Yes	Yes	No
MH590529.1	East Asia	Hongkong	Hongkong	NPC	unknown	unknown	Yes	Yes	No
MH590530.1	East Asia	Hongkong	Hongkong	NPC	unknown	unknown	Yes	Yes	No
MH590531.1	East Asia	Hongkong	Hongkong	NPC	unknown	unknown	Yes	Yes	No
MH590532.1	East Asia	Hongkong	Hongkong	NPC	unknown	unknown	Yes	Yes	No
MH590533.1	East Asia	Hongkong	Hongkong	NPC	unknown	unknown	Yes	Yes	No
MH590534.1	East Asia	Hongkong	Hongkong	NPC	unknown	unknown	Yes	Yes	No
MH590535.1	East Asia	Hongkong	Hongkong	NPC	unknown	unknown	Yes	Yes	No
MH590536.1	East Asia	Hongkong	Hongkong	NPC	unknown	unknown	Yes	Yes	No
MH590537.1	East Asia	Hongkong	Hongkong	NPC	unknown	unknown	Yes	Yes	No
MH590538.1	East Asia	Hongkong	Hongkong	NPC	unknown	unknown	Yes	Yes	No
MH590539.1	East Asia	Hongkong	Hongkong	NPC	unknown	unknown	Yes	Yes	No
MH590540.1	East Asia	Hongkong	Hongkong	NPC	unknown	unknown	Yes	Yes	No
MH590541.1	East Asia	Hongkong	Hongkong	NPC	unknown	unknown	Yes	Yes	No
MH590542.1	East Asia	Hongkong	Hongkong	NPC	unknown	unknown	Yes	Yes	No
MH590543.1	East Asia	Hongkong	Hongkong	NPC	unknown	unknown	Yes	Yes	No
MH590544.1	East Asia	Hongkong	Hongkong	NPC	unknown	unknown	Yes	Yes	No
MH590545.1	East Asia	Hongkong	Hongkong	NPC	unknown	unknown	Yes	Yes	No
MH590546.1	East Asia	Hongkong	Hongkong	NPC	unknown	unknown	Yes	Yes	No
MH590547.1	East Asia	Hongkong	Hongkong	NPC	unknown	unknown	Yes	Yes	No
MH590548.1	East Asia	Hongkong	Hongkong	NPC	unknown	unknown	Yes	Yes	No
MH590549.1	East Asia	Hongkong	Hongkong	NPC	unknown	unknown	Yes	Yes	No
MH590550.1	East Asia	Hongkong	Hongkong	NPC	unknown	unknown	Yes	Yes	No
MH590551.1	East Asia	Hongkong	Hongkong	NPC	unknown	unknown	Yes	Yes	No
MH590552.1	East Asia	Hongkong	Hongkong	NPC	unknown	unknown	Yes	Yes	No
MH590553.1	East Asia	Hongkong	Hongkong	NPC	unknown	unknown	Yes	Yes	No
MH590554.1	East Asia	Hongkong	Hongkong	NPC	unknown	unknown	Yes	Yes	No
MH590555.1	East Asia	Hongkong	Hongkong	NPC	unknown	unknown	Yes	Yes	No
MH590556.1	East Asia	Hongkong	Hongkong	NPC	unknown	unknown	Yes	No	No
MH590557.1	East Asia	Hongkong	Hongkong	NPC	unknown	unknown	Yes	Yes	No
MH590558.1	East Asia	Hongkong	Hongkong	NPC	unknown	unknown	Yes	Yes	No
MH590559.1	East Asia	Hongkong	Hongkong	NPC	unknown	unknown	Yes	Yes	No
MH590560.1	East Asia	Hongkong	Hongkong	NPC	unknown	unknown	Yes	Yes	No
MH590561.1	East Asia	Hongkong	Hongkong	NPC	unknown	unknown	Yes	Yes	No
MH590562.1	East Asia	Hongkong	Hongkong	NPC	unknown	unknown	Yes	Yes	No
MH590563.1	East Asia	Hongkong	Hongkong	NPC	unknown	unknown	Yes	Yes	No
MH590564.1	East Asia	Hongkong	Hongkong	NPC	unknown	unknown	Yes	Yes	No
MH590565.1	East Asia	Hongkong	Hongkong	NPC	unknown	unknown	Yes	Yes	No
MH590566.1	East Asia	Hongkong	Hongkong	NPC	unknown	unknown	Yes	Yes	No
MH590567.1	East Asia	Hongkong	Hongkong	NPC	unknown	unknown	Yes	Yes	No
MH590568.1	East Asia	Hongkong	Hongkong	NPC	unknown	unknown	Yes	Yes	No
MH590569.1	East Asia	Hongkong	Hongkong	NPC	unknown	unknown	Yes	Yes	No
MH590570.1	East Asia	Hongkong	Hongkong	NPC	unknown	unknown	Yes	Yes	No
MH590571.1	East Asia	Hongkong	Hongkong	NPC	unknown	unknown	Yes	Yes	No
MH590572.1	East Asia	Hongkong	Hongkong	NPC	unknown	unknown	Yes	Yes	No
MH590573.1	East Asia	Hongkong	Hongkong	NPC	unknown	unknown	Yes	Yes	No
MH590574.1	North America	USA	USA	IM	unknown	unknown	No	No	No
MH590575.1	East Asia	Hongkong	Hongkong	NPC	unknown	unknown	Yes	Yes	No
MH590576.1	North America	USA	USA	BL	unknown	unknown	Yes	No	No
MH590577.1	East Asia	Chinese mainland	unknown	NPC	unknown	unknown	Yes	Yes	No
MH590578.1	East Asia	Chinese mainland	unknown	NPC	unknown	unknown	Yes	Yes	No
MH590579.1	East Asia	Korea	Korea	GC	unknown	unknown	Yes	Yes	No
MH837512.1	Europe	France	France	unknown	unknown	unknown	Yes	Yes	No
MH837513.1	Europe	France	France	unknown	unknown	unknown	Yes	Yes	No
MH837514.1	Europe	France	France	unknown	unknown	unknown	Yes	Yes	No
MH837515.1	Europe	France	France	unknown	unknown	unknown	Yes	Yes	No
MH837516.1	Europe	France	France	unknown	unknown	unknown	Yes	Yes	No
MH837517.1	Europe	France	France	unknown	unknown	unknown	Yes	Yes	No
MH837518.1	Europe	France	France	unknown	unknown	unknown	Yes	Yes	No
MH837519.1	Europe	France	France	unknown	unknown	unknown	Yes	Yes	No
MH837520.1	Europe	France	France	unknown	unknown	unknown	Yes	Yes	No
MH837521.1	Europe	France	France	unknown	unknown	unknown	Yes	Yes	No
MH837522.1	Europe	France	France	unknown	unknown	unknown	Yes	Yes	No
MH837523.1	Europe	France	France	unknown	unknown	unknown	Yes	Yes	No
MH837524.1	Europe	France	France	unknown	unknown	unknown	No	No	No
MH837525.1	Europe	France	France	unknown	unknown	unknown	Yes	Yes	No
MH837526.1	Europe	France	France	unknown	unknown	unknown	Yes	Yes	No
MH837527.1	Europe	France	France	unknown	unknown	unknown	Yes	Yes	No
MH837528.1	Europe	France	France	unknown	unknown	unknown	Yes	Yes	No
MH883755.1	Europe	United Kingdom	United Kingdom	unknown	unknown	unknown	No	No	No
MH883756.1	Europe	United Kingdom	United Kingdom	unknown	unknown	unknown	Yes	Yes	No
MH883757.1	Europe	United Kingdom	United Kingdom	unknown	unknown	unknown	Yes	Yes	No
MH883758.1	Europe	United Kingdom	United Kingdom	unknown	unknown	unknown	Yes	Yes	No
MH883759.1	Europe	United Kingdom	United Kingdom	unknown	unknown	unknown	Yes	No	No
MH883760.1	unknown	unknown	unknown	unknown	unknown	unknown	Yes	Yes	No
MH883761.1	Europe	United Kingdom	United Kingdom	unknown	unknown	unknown	Yes	Yes	No
MH883762.1	unknown	unknown	unknown	unknown	unknown	unknown	No	No	No
MH883763.1	Europe	United Kingdom	United Kingdom	unknown	unknown	unknown	No	No	No
MH883764.1	Europe	United Kingdom	United Kingdom	unknown	unknown	unknown	Yes	Yes	No
MH883765.1	Europe	United Kingdom	United Kingdom	unknown	unknown	unknown	Yes	Yes	No
MH883766.1	Europe	United Kingdom	United Kingdom	unknown	unknown	unknown	Yes	Yes	No
MH883767.1	Europe	United Kingdom	United Kingdom	unknown	unknown	unknown	No	No	No
MH883768.1	Europe	United Kingdom	United Kingdom	unknown	unknown	unknown	Yes	Yes	No
MH883769.1	Europe	United Kingdom	United Kingdom	unknown	unknown	unknown	Yes	Yes	No
MH883770.1	Europe	United Kingdom	United Kingdom	unknown	unknown	unknown	No	No	No
MH883771.1	unknown	unknown	unknown	unknown	unknown	unknown	No	No	No
MH883772.1	unknown	unknown	unknown	unknown	unknown	unknown	Yes	Yes	No
MH883773.1	Europe	United Kingdom	United Kingdom	PTLD	unknown	unknown	Yes	Yes	No
MH883774.1	East Asia	Japan	Japan	IM	unknown	unknown	Yes	Yes	No
MH883775.1	Europe	United Kingdom	United Kingdom	PTLD	unknown	unknown	Yes	Yes	No
MH883776.1	East Asia	Japan	Japan	IM	unknown	unknown	Yes	Yes	No
MH883777.1	Europe	United Kingdom	United Kingdom	PTLD	unknown	unknown	Yes	Yes	No
MH883778.1	East Asia	Japan	Japan	IM	unknown	unknown	No	No	No
MH883779.1	Europe	United Kingdom	United Kingdom	PTLD	unknown	unknown	Yes	Yes	No
MH883780.1	East Asia	Japan	Japan	IM	unknown	unknown	Yes	Yes	No
MH883781.1	East Asia	Japan	Japan	IM	unknown	unknown	Yes	Yes	No
MH883782.1	unknown	Japan	Japan	unknown	unknown	unknown	No	No	No
MH883783.1	East Asia	Japan	Japan	IM	unknown	unknown	Yes	Yes	No
MH883784.1	East Asia	Japan	Japan	IM	unknown	unknown	Yes	Yes	No
MH883785.1	East Asia	Japan	Japan	IM	unknown	unknown	Yes	Yes	No
MH883786.1	East Asia	Japan	Japan	IM	unknown	unknown	No	No	No
MK540241.1	East Asia	Chinese mainland	Guangdong	BL	unknown	2013-10-21	Yes	Yes	No
MK540242.1	East Asia	Chinese mainland	Guangdong	BL	unknown	2013-11-13	Yes	Yes	No
MK540243.1	East Asia	Chinese mainland	unknown	NPC	unknown	1998	Yes	Yes	No
MK540244.1	East Asia	Chinese mainland	Shandong	GC	unknown	2013	Yes	Yes	No
MK540245.1	East Asia	Chinese mainland	Shandong	GC	unknown	2013	Yes	Yes	No
MK540246.1	East Asia	Chinese mainland	Shandong	GC	unknown	2013	Yes	Yes	No
MK540247.1	East Asia	Chinese mainland	Shandong	GC	unknown	2013	Yes	Yes	No
MK540248.1	East Asia	Chinese mainland	Shandong	GC	unknown	2013	Yes	Yes	No
MK540249.1	East Asia	Chinese mainland	unknown	GC	unknown	2013	Yes	Yes	No
MK540251.1	East Asia	Chinese mainland	Shandong	GC	unknown	2013	Yes	Yes	No
MK540252.1	East Asia	Chinese mainland	Shandong	GC	unknown	2013	Yes	Yes	No
MK540253.1	East Asia	Chinese mainland	Shandong	GC	unknown	2013	Yes	Yes	No
MK540254.1	East Asia	Chinese mainland	Shandong	GC	unknown	2013	Yes	Yes	No
MK540255.1	East Asia	Chinese mainland	Shandong	GC	unknown	2013	Yes	Yes	No
MK540256.1	East Asia	Chinese mainland	Shandong	GC	unknown	2013	Yes	Yes	No
MK540257.1	East Asia	Chinese mainland	Guangdong	HL	unknown	2011-11-24	Yes	Yes	No
MK540258.1	East Asia	Chinese mainland	Guangdong	HL	unknown	2012-05-11	Yes	Yes	No
MK540259.1	East Asia	Chinese mainland	Guangxi	HL	unknown	2012-06-27	Yes	Yes	No
MK540260.1	East Asia	Chinese mainland	Jilin	HL	unknown	2012-07-16	Yes	Yes	No
MK540261.1	East Asia	Chinese mainland	Guangdong	HL	unknown	2012-05-02	Yes	Yes	No
MK540262.1	East Asia	Chinese mainland	Guangdong	HL	unknown	2013-04-09	Yes	Yes	No
MK540263.1	East Asia	Chinese mainland	Guangdong	HL	unknown	2013-05-28	Yes	Yes	No
MK540264.1	East Asia	Chinese mainland	Henan	Healthy	unknown	2013-11-01	Yes	Yes	No
MK540265.1	East Asia	Chinese mainland	Guangdong	Healthy	unknown	2013-11-01	Yes	Yes	No
MK540266.1	East Asia	Chinese mainland	Guangdong	Healthy	unknown	2010-11-06	Yes	Yes	No
MK540267.1	East Asia	Chinese mainland	Guangdong	Healthy	unknown	2011-01-11	Yes	Yes	No
MK540268.1	East Asia	Chinese mainland	Guangdong	Healthy	unknown	2011-01-28	Yes	Yes	No
MK540269.1	East Asia	Chinese mainland	Guangdong	Healthy	unknown	2011-03-02	Yes	Yes	No
MK540270.1	East Asia	Chinese mainland	Guangdong	Healthy	unknown	2011-11-13	Yes	Yes	No
MK540271.1	East Asia	Chinese mainland	Guangdong	Healthy	unknown	2012-02-22	Yes	Yes	No
MK540272.1	East Asia	Chinese mainland	Guangdong	Healthy	unknown	2012-02-23	Yes	Yes	No
MK540273.1	East Asia	Chinese mainland	Guangdong	Healthy	unknown	2012-03-07	Yes	Yes	No
MK540274.1	East Asia	Chinese mainland	Guangdong	Healthy	unknown	2012-10-28	Yes	Yes	No
MK540275.1	East Asia	Chinese mainland	Guangdong	Healthy	unknown	2010-11-13	Yes	Yes	No
MK540276.1	East Asia	Chinese mainland	Guangdong	Healthy	unknown	2010-11-13	Yes	Yes	No
MK540277.1	East Asia	Chinese mainland	Guangdong	Healthy	unknown	2010-11-24	Yes	Yes	No
MK540278.1	East Asia	Chinese mainland	Guangdong	Healthy	unknown	2012-10-18	Yes	Yes	No
MK540279.1	East Asia	Chinese mainland	Guangdong	Healthy	unknown	2012-12-09	Yes	Yes	No
MK540280.1	East Asia	Chinese mainland	Guangdong	Healthy	unknown	2012-12-10	Yes	Yes	No
MK540281.1	East Asia	Chinese mainland	Guangdong	Healthy	unknown	2013-01-12	Yes	Yes	No
MK540282.1	East Asia	Chinese mainland	Guangdong	Healthy	unknown	2011-09-28	Yes	Yes	No
MK540283.1	East Asia	Chinese mainland	Guangdong	Healthy	unknown	2011-11-16	Yes	Yes	No
MK540284.1	East Asia	Chinese mainland	Guangdong	Healthy	unknown	2012-02-28	Yes	Yes	No
MK540285.1	East Asia	Chinese mainland	Guangdong	Healthy	unknown	2012-03-10	Yes	Yes	No
MK540286.1	East Asia	Chinese mainland	Guangdong	Healthy	unknown	2013-10-13	Yes	Yes	No
MK540287.1	East Asia	Chinese mainland	Guangdong	Healthy	unknown	2014-01-17	Yes	Yes	No
MK540288.1	East Asia	Chinese mainland	Guangdong	Healthy	unknown	2014-01-19	Yes	Yes	No
MK540289.1	East Asia	Chinese mainland	Guangdong	Healthy	unknown	2014-01-23	Yes	Yes	No
MK540290.1	East Asia	Chinese mainland	Guangdong	Healthy	unknown	2014-01-24	Yes	Yes	No
MK540291.1	East Asia	Chinese mainland	Guangdong	Healthy	unknown	2014-01-23	Yes	Yes	No
MK540292.1	East Asia	Chinese mainland	Guangdong	Healthy	unknown	2014-01-31	Yes	Yes	No
MK540293.1	East Asia	Chinese mainland	Guangdong	Healthy	unknown	2013-09-13	Yes	Yes	No
MK540294.1	East Asia	Chinese mainland	Guangdong	Healthy	unknown	2013-10-12	Yes	Yes	No
MK540295.1	East Asia	Chinese mainland	Guangdong	Healthy	unknown	2013-11-03	Yes	Yes	No
MK540296.1	East Asia	Chinese mainland	Guangdong	Healthy	unknown	2013-11-03	Yes	Yes	No
MK540297.1	East Asia	Chinese mainland	Guangdong	Healthy	unknown	2013-11-05	Yes	Yes	No
MK540298.1	East Asia	Chinese mainland	Guangdong	Healthy	unknown	2013-11-13	Yes	Yes	No
MK540299.1	East Asia	Chinese mainland	Guangdong	Healthy	unknown	2013-11-28	Yes	Yes	No
MK540300.1	East Asia	Chinese mainland	Guangdong	Healthy	unknown	2013-12-27	Yes	Yes	No
MK540301.1	East Asia	Chinese mainland	Jilin	Healthy	unknown	2013	Yes	Yes	No
MK540302.1	East Asia	Chinese mainland	Heilongjiang	Healthy	unknown	2013	Yes	Yes	No
MK540303.1	East Asia	Chinese mainland	Jiangxi	NKTL	unknown	2012-07-12	Yes	Yes	No
MK540304.1	East Asia	Chinese mainland	Guangdong	NKTL	unknown	2013-01-07	Yes	Yes	No
MK540305.1	East Asia	Chinese mainland	Jiangxi	NKTL	unknown	2013-03-05	Yes	Yes	No
MK540306.1	East Asia	Chinese mainland	Guangdong	NKTL	unknown	2013-07-30	Yes	Yes	No
MK540307.1	East Asia	Chinese mainland	Guangdong	NKTL	unknown	2013-09-24	Yes	Yes	No
MK540308.1	East Asia	Chinese mainland	North Chinese mainland	NPC	unknown	2013	Yes	Yes	No
MK540309.1	East Asia	Chinese mainland	North Chinese mainland	NPC	unknown	2013	Yes	Yes	No
MK540310.1	East Asia	Chinese mainland	North Chinese mainland	NPC	unknown	2013	Yes	Yes	No
MK540311.1	East Asia	Chinese mainland	North Chinese mainland	NPC	unknown	2013	Yes	Yes	No
MK540312.1	East Asia	Chinese mainland	North Chinese mainland	NPC	unknown	2013	Yes	Yes	No
MK540313.1	East Asia	Chinese mainland	Hunan	NPC	unknown	2013	Yes	Yes	No
MK540314.1	East Asia	Chinese mainland	Guangdong	NPC	unknown	2011-03-31	Yes	Yes	No
MK540315.1	East Asia	Chinese mainland	Guangdong	NPC	unknown	2011-05-05	Yes	Yes	No
MK540316.1	East Asia	Chinese mainland	Guangdong	NPC	unknown	2011-05-23	Yes	Yes	No
MK540317.1	East Asia	Chinese mainland	Guangdong	NPC	unknown	2011-06-08	Yes	Yes	No
MK540318.1	East Asia	Chinese mainland	Guangdong	NPC	unknown	2011-07-07	Yes	Yes	No
MK540319.1	East Asia	Chinese mainland	Guangdong	NPC	unknown	2011-07-13	Yes	Yes	No
MK540320.1	East Asia	Chinese mainland	Guangdong	NPC	unknown	2011-08-01	Yes	Yes	No
MK540321.1	East Asia	Chinese mainland	Guangdong	NPC	unknown	2011-08-08	Yes	Yes	No
MK540322.1	East Asia	Chinese mainland	Guangdong	NPC	unknown	2011-10-06	Yes	Yes	No
MK540323.1	East Asia	Chinese mainland	Guangdong	NPC	unknown	2011-04-07	Yes	Yes	No
MK540324.1	East Asia	Chinese mainland	Guangdong	NPC	unknown	2011-06-02	Yes	Yes	No
MK540325.1	East Asia	Chinese mainland	Guangdong	NPC	unknown	2011-06-09	Yes	Yes	No
MK540326.1	East Asia	Chinese mainland	Guangdong	NPC	unknown	2011-08-04	Yes	Yes	No
MK540327.1	East Asia	Chinese mainland	Guangdong	NPC	unknown	2011-10-17	Yes	Yes	No
MK540328.1	East Asia	Chinese mainland	Guangdong	NPC	unknown	2011-10-19	Yes	Yes	No
MK540329.1	East Asia	Chinese mainland	Guangdong	NPC	unknown	2011-11-21	Yes	Yes	No
MK540330.1	East Asia	Chinese mainland	Guangdong	NPC	unknown	2011-05-11	Yes	Yes	No
MK540331.1	East Asia	Chinese mainland	Guangdong	NPC	unknown	2011-09-30	Yes	Yes	No
MK540332.1	East Asia	Chinese mainland	Guangdong	NPC	unknown	2011-10-09	Yes	Yes	No
MK540333.1	East Asia	Chinese mainland	Guangdong	NPC	unknown	2011-10-21	Yes	Yes	No
MK540334.1	East Asia	Chinese mainland	Guangdong	NPC	unknown	2011-11-10	Yes	Yes	No
MK540335.1	East Asia	Chinese mainland	Guangdong	NPC	unknown	2012-08-27	Yes	Yes	No
MK540336.1	East Asia	Chinese mainland	Guangdong	NPC	unknown	2012-09-10	Yes	Yes	No
MK540337.1	East Asia	Chinese mainland	Guangdong	NPC	unknown	2012-11-03	Yes	Yes	No
MK540338.1	East Asia	Chinese mainland	Guangdong	NPC	unknown	2012-11-06	Yes	Yes	No
MK540339.1	East Asia	Chinese mainland	Guangdong	NPC	unknown	2012-11-19	Yes	Yes	No
MK540340.1	East Asia	Chinese mainland	Guangdong	NPC	unknown	2012-09-07	Yes	Yes	No
MK540341.1	East Asia	Chinese mainland	Guangdong	NPC	unknown	2012-09-10	Yes	Yes	No
MK540342.1	East Asia	Chinese mainland	Guangdong	NPC	unknown	2012-12-24	Yes	Yes	No
MK540343.1	East Asia	Chinese mainland	Guangdong	NPC	unknown	2012-01-12	Yes	Yes	No
MK540344.1	East Asia	Chinese mainland	Guangdong	NPC	unknown	2012-03-01	Yes	Yes	No
MK540345.1	East Asia	Chinese mainland	Guangdong	NPC	unknown	2012-03-23	Yes	Yes	No
MK540346.1	East Asia	Chinese mainland	Guangdong	NPC	unknown	2012-03-26	Yes	Yes	No
MK540347.1	East Asia	Chinese mainland	Guangdong	NPC	unknown	2012-04-11	Yes	Yes	No
MK540348.1	East Asia	Chinese mainland	Guangdong	NPC	unknown	2012-06-13	Yes	Yes	No
MK540349.1	East Asia	Chinese mainland	Guangdong	NPC	unknown	2012-07-30	Yes	Yes	No
MK540350.1	East Asia	Chinese mainland	Guangdong	NPC	unknown	2013-04-02	Yes	Yes	No
MK540351.1	East Asia	Chinese mainland	Guangdong	NPC	unknown	2013-04-22	Yes	Yes	No
MK540352.1	East Asia	Chinese mainland	Guangdong	NPC	unknown	2013-07-23	Yes	Yes	No
MK540353.1	East Asia	Chinese mainland	Guangdong	NPC	unknown	2013-07-28	Yes	Yes	No
MK540354.1	East Asia	Chinese mainland	Guangdong	NPC	unknown	2013-01-07	Yes	Yes	No
MK540355.1	East Asia	Chinese mainland	Guangdong	NPC	unknown	2013-02-17	Yes	Yes	No
MK540356.1	East Asia	Chinese mainland	Guangdong	NPC	unknown	2013-03-06	Yes	Yes	No
MK540357.1	East Asia	Chinese mainland	Guangdong	NPC	unknown	2013-06-14	Yes	Yes	No
MK540358.1	East Asia	Chinese mainland	Guangdong	NPC	unknown	2013-07-25	Yes	Yes	No
MK540359.1	East Asia	Chinese mainland	Hunan	NPC	unknown	2013-04-15	Yes	Yes	No
MK540360.1	East Asia	Chinese mainland	Guangdong	NPC	unknown	2013-03-25	Yes	Yes	No
MK540361.1	East Asia	Chinese mainland	Guangdong	NPC	unknown	2013-04-16	Yes	Yes	No
MK540362.1	East Asia	Chinese mainland	Guangdong	NPC	unknown	2013-04-18	Yes	Yes	No
MK540363.1	East Asia	Chinese mainland	Guangdong	NPC	unknown	2013-04-19	Yes	Yes	No
MK540364.1	East Asia	Chinese mainland	Guangdong	NPC	unknown	2013-04-22	Yes	Yes	No
MK540365.1	East Asia	Chinese mainland	Guangdong	NPC	unknown	2013-04-22	Yes	Yes	No
MK540366.1	East Asia	Chinese mainland	Guizhou	NPC	unknown	2013-04-23	Yes	Yes	No
MK540367.1	East Asia	Chinese mainland	Guangdong	NPC	unknown	2013-04-23	Yes	Yes	No
MK540368.1	East Asia	Chinese mainland	Guangdong	NPC	unknown	2013-04-24	Yes	Yes	No
MK540369.1	East Asia	Chinese mainland	Jiangxi	NPC	unknown	2013-04-24	Yes	Yes	No
MK540370.1	East Asia	Chinese mainland	Guangxi	NPC	unknown	2013-04-25	Yes	Yes	No
MK540371.1	East Asia	Chinese mainland	Guangdong	NPC	unknown	2014-09-12	Yes	Yes	No
MK540372.1	East Asia	Chinese mainland	Guangxi	NPC	unknown	2013-04-12	Yes	Yes	No
MK540373.1	East Asia	Chinese mainland	Guangxi	NPC	unknown	2013-04-23	Yes	Yes	No
MK540374.1	East Asia	Chinese mainland	Guangxi	NPC	unknown	2013-04-17	Yes	Yes	No
MK540375.1	East Asia	Chinese mainland	Guangxi	NPC	unknown	2013-04-18	Yes	Yes	No
MK540376.1	East Asia	Chinese mainland	Guangxi	NPC	unknown	2013-04-18	Yes	Yes	No
MK540377.1	East Asia	Chinese mainland	Guangxi	NPC	unknown	2013-04-19	Yes	Yes	No
MK540378.1	East Asia	Chinese mainland	Guangxi	NPC	unknown	2013-04-24	Yes	No	No
MK540379.1	East Asia	Chinese mainland	Guangxi	NPC	unknown	2013-04-24	Yes	Yes	No
MK540380.1	East Asia	Chinese mainland	Guangxi	NPC	unknown	2013-04-24	Yes	Yes	No
MK540381.1	East Asia	Chinese mainland	Guangxi	NPC	unknown	2013-04-23	Yes	Yes	No
MK540382.1	East Asia	Chinese mainland	Guangxi	NPC	unknown	2013-04-25	Yes	Yes	No
MK540383.1	East Asia	Chinese mainland	Guangxi	NPC	unknown	2013-04-25	Yes	Yes	No
MK540384.1	East Asia	Chinese mainland	Guangdong	NPC	unknown	2013-04-27	Yes	Yes	No
MK540385.1	East Asia	Chinese mainland	Guangxi	NPC	unknown	2013-04-27	Yes	Yes	No
MK540386.1	East Asia	Chinese mainland	Guangxi	NPC	unknown	2013-04-28	Yes	Yes	No
MK540387.1	East Asia	Chinese mainland	Guangxi	NPC	unknown	2013-04-28	Yes	Yes	No
MK540388.1	East Asia	Chinese mainland	Guangxi	NPC	unknown	2013	Yes	Yes	No
MK540389.1	East Asia	Chinese mainland	Guangxi	NPC	unknown	2013-05-02	Yes	Yes	No
MK540390.1	East Asia	Chinese mainland	Guangxi	NPC	unknown	2013	Yes	Yes	No
MK540391.1	East Asia	Chinese mainland	Guangxi	NPC	unknown	2013-05-03	Yes	Yes	No
MK540392.1	East Asia	Chinese mainland	Guangxi	NPC	unknown	2013-05-03	Yes	Yes	No
MK540393.1	East Asia	Chinese mainland	Guangxi	NPC	unknown	2013-05-03	Yes	Yes	No
MK540394.1	East Asia	Chinese mainland	Guangxi	NPC	unknown	2013-05-06	Yes	Yes	No
MK540395.1	East Asia	Chinese mainland	Guangxi	NPC	unknown	2013-05-06	Yes	Yes	No
MK540396.1	East Asia	Chinese mainland	Guangxi	NPC	unknown	2013-05-06	Yes	Yes	No
MK540397.1	East Asia	Chinese mainland	Guangxi	NPC	unknown	2013	Yes	Yes	No
MK540398.1	East Asia	Chinese mainland	Guangdong	NPC	unknown	2013-09-05	Yes	Yes	No
MK540399.1	East Asia	Chinese mainland	Henan	NPC	unknown	2013-09-24	Yes	Yes	No
MK540400.1	East Asia	Chinese mainland	Guangdong	NPC	unknown	2013-09-24	Yes	Yes	No
MK540401.1	East Asia	Chinese mainland	Guangdong	NPC	unknown	2013-10-23	Yes	Yes	No
MK540402.1	East Asia	Chinese mainland	Guangxi	NPC	unknown	2013-03-12	Yes	No	No
MK540403.1	East Asia	Chinese mainland	Guangxi	NPC	unknown	2013-03-13	Yes	Yes	No
MK540404.1	East Asia	Chinese mainland	Guangxi	NPC	unknown	2013-03-13	Yes	Yes	No
MK540405.1	East Asia	Chinese mainland	Guangxi	NPC	unknown	2013-03-13	Yes	Yes	No
MK540406.1	East Asia	Chinese mainland	Guangdong	NPC	unknown	2013	Yes	Yes	No
MK540407.1	East Asia	Chinese mainland	Guangdong	NPC	unknown	2013	Yes	Yes	No
MK540408.1	East Asia	Chinese mainland	Hunan	NPC	unknown	2013-04-15	Yes	Yes	No
MK540409.1	East Asia	Chinese mainland	Hunan	NPC	unknown	2013	Yes	Yes	No
MK540410.1	East Asia	Chinese mainland	Guangdong	NPC	unknown	2013	Yes	Yes	No
MK540411.1	East Asia	Chinese mainland	Guangdong	NPC	unknown	2013	Yes	Yes	No
MK540412.1	East Asia	Chinese mainland	Hunan	NPC	unknown	2013-04-11	Yes	Yes	No
MK540413.1	East Asia	Chinese mainland	Hunan	NPC	unknown	2013-04-11	Yes	Yes	No
MK540414.1	East Asia	Chinese mainland	Hunan	NPC	unknown	2013	Yes	Yes	No
MK540415.1	East Asia	Chinese mainland	Hunan	NPC	unknown	2013	Yes	Yes	No
MK540416.1	East Asia	Chinese mainland	Guangdong	NPC	unknown	2013-09-18	Yes	Yes	No
MK540417.1	East Asia	Chinese mainland	Guangdong	NPC	unknown	2013-09-18	Yes	Yes	No
MK540418.1	East Asia	Chinese mainland	Guangdong	NPC	unknown	2013-09-25	Yes	Yes	No
MK540419.1	East Asia	Chinese mainland	Guangdong	NPC	unknown	2013-09-25	Yes	Yes	No
MK540420.1	East Asia	Chinese mainland	Guangdong	NPC	unknown	2013-10-09	Yes	Yes	No
MK540421.1	East Asia	Chinese mainland	Guangdong	NPC	unknown	2013-10-09	Yes	Yes	No
MK540422.1	East Asia	Chinese mainland	Guangdong	NPC	unknown	2013-10-09	Yes	Yes	No
MK540423.1	East Asia	Chinese mainland	Guangdong	NPC	unknown	2013-10-22	Yes	Yes	No
MK540424.1	East Asia	Chinese mainland	Guangdong	NPC	unknown	2013-10-23	Yes	Yes	No
MK540425.1	East Asia	Chinese mainland	Guangdong	NPC	unknown	2013-11-13	Yes	Yes	No
MK540426.1	East Asia	Chinese mainland	Guangdong	NPC	unknown	2013-11-13	Yes	Yes	No
MK540427.1	East Asia	Chinese mainland	Guangxi	NPC	unknown	2013-11-20	Yes	Yes	No
MK540428.1	East Asia	Chinese mainland	Guangdong	NPC	unknown	2013-11-27	Yes	Yes	No
MK540429.1	East Asia	Chinese mainland	Guangdong	NPC	unknown	2013-11-27	Yes	Yes	No
MK540430.1	East Asia	Chinese mainland	Guangdong	NPC	unknown	2013-11-27	Yes	Yes	No
MK540431.1	East Asia	Chinese mainland	Guangdong	NPC	unknown	2014-02-18	Yes	Yes	No
MK540432.1	East Asia	Chinese mainland	Guangdong	NPC	unknown	2014-02-18	Yes	Yes	No
MK540433.1	East Asia	Chinese mainland	Guangdong	NPC	unknown	2013-09-16	Yes	Yes	No
MK540434.1	East Asia	Chinese mainland	Guangdong	NPC	unknown	2013-09-23	Yes	Yes	No
MK540435.1	East Asia	Chinese mainland	Guangdong	NPC	unknown	2013-09-23	Yes	Yes	No
MK540436.1	East Asia	Chinese mainland	Jiangxi	NPC	unknown	2013-09-23	Yes	Yes	No
MK540437.1	East Asia	Chinese mainland	Guangdong	NPC	unknown	2013-10-16	Yes	Yes	No
MK540438.1	East Asia	Chinese mainland	Guangxi	NPC	unknown	2013-10-24	Yes	Yes	No
MK540439.1	East Asia	Chinese mainland	Guangdong	NPC	unknown	2013-10-24	Yes	Yes	No
MK540440.1	East Asia	Chinese mainland	Guangdong	NPC	unknown	2013-10-24	Yes	Yes	No
MK540441.1	East Asia	Chinese mainland	Guangdong	NPC	unknown	2013-10-24	Yes	Yes	No
MK540442.1	East Asia	Chinese mainland	Guangdong	NPC	unknown	2013-11-06	Yes	Yes	No
MK540443.1	East Asia	Chinese mainland	Guangdong	NPC	unknown	2013-11-06	Yes	Yes	No
MK540444.1	East Asia	Chinese mainland	Guangdong	NPC	unknown	2013-11-18	Yes	Yes	No
MK540445.1	East Asia	Chinese mainland	Guangdong	NPC	unknown	2013-11-18	Yes	Yes	No
MK540446.1	East Asia	Chinese mainland	Guangdong	NPC	unknown	2013-11-25	Yes	Yes	No
MK540447.1	East Asia	Chinese mainland	Guangdong	NPC	unknown	2013-11-25	Yes	Yes	No
MK540448.1	East Asia	Chinese mainland	Guangdong	NPC	unknown	2013-12-11	Yes	Yes	No
MK540449.1	East Asia	Chinese mainland	Guangxi	NPC	unknown	2013-03-13	Yes	Yes	No
MK540450.1	East Asia	Chinese mainland	Guangxi	NPC	unknown	2013-03-14	Yes	Yes	No
MK540451.1	East Asia	Chinese mainland	Guangxi	NPC	unknown	2013-03-14	Yes	Yes	No
MK540452.1	East Asia	Chinese mainland	Guangdong	NPC	unknown	2013-03-15	Yes	Yes	No
MK540453.1	East Asia	Chinese mainland	Guangxi	NPC	unknown	2013-03-20	Yes	Yes	No
MK540454.1	East Asia	Chinese mainland	Guangxi	NPC	unknown	2013-03-23	Yes	Yes	No
MK540455.1	East Asia	Chinese mainland	Guangxi	NPC	unknown	2013-03-23	Yes	Yes	No
MK540456.1	East Asia	Chinese mainland	Guangxi	NPC	unknown	2013-03-25	Yes	Yes	No
MK540457.1	East Asia	Chinese mainland	Guangxi	NPC	unknown	2013-03-25	Yes	Yes	No
MK540458.1	East Asia	Chinese mainland	Guangxi	NPC	unknown	2013-03-27	Yes	Yes	No
MK540459.1	East Asia	Chinese mainland	Guangxi	NPC	unknown	2013-03-27	Yes	Yes	No
MK540460.1	East Asia	Chinese mainland	Guangxi	NPC	unknown	2013-03-27	Yes	Yes	No
MK540461.1	East Asia	Chinese mainland	Guangxi	NPC	unknown	2013-03-01	Yes	Yes	No
MK540462.1	East Asia	Chinese mainland	Guangxi	NPC	unknown	2013-03-26	Yes	Yes	No
MK540463.1	East Asia	Chinese mainland	Hubei	NPC	unknown	2013-03-29	Yes	Yes	No
MK540464.1	East Asia	Chinese mainland	Guangxi	NPC	unknown	2013-04-02	Yes	Yes	No
MK540465.1	East Asia	Chinese mainland	Guangxi	NPC	unknown	2013-04-02	Yes	Yes	No
MK540466.1	East Asia	Chinese mainland	Guangxi	NPC	unknown	2013-04-02	Yes	Yes	No
MK540467.1	East Asia	Chinese mainland	Guangxi	NPC	unknown	2013-04-03	Yes	Yes	No
MK540468.1	East Asia	Chinese mainland	Guangxi	NPC	unknown	2013-04-03	Yes	Yes	No
MK540469.1	East Asia	Chinese mainland	Guangxi	NPC	unknown	2013-04-07	Yes	Yes	No
MK540470.1	East Asia	Chinese mainland	Guangxi	NPC	unknown	2013-04-09	Yes	Yes	No
MK973061.1	Europe	Germany	Germany	IM	unknown	2014-09-25	Yes	Yes	No
MK973062.1	Europe	Germany	Germany	unknown	unknown	2015-01-16	Yes	Yes	No
MT648642.1	Europe	France	France	unknown	type2	unknown	Yes	No	No
MT648643.1	Africa	unknown	unknown	unknown	type1	unknown	Yes	Yes	No
MT648644.1	Europe	France	France	unknown	type1	unknown	Yes	Yes	No
MT648645.1	Europe	France	France	unknown	type1	unknown	Yes	Yes	No
MT648646.1	unknown	unknown	unknown	unknown	type1	unknown	Yes	Yes	No
MT648647.1	Africa	unknown	unknown	unknown	type2	unknown	Yes	No	No
MT648648.1	Africa	unknown	unknown	unknown	type1	unknown	Yes	Yes	No
MT648649.1	Africa	unknown	unknown	unknown	type1	unknown	Yes	Yes	No
MT648650.1	Africa	unknown	unknown	unknown	type1	unknown	Yes	Yes	No
MT648651.1	Europe	France	France	unknown	type1	unknown	Yes	Yes	No
MT648652.1	Africa	unknown	unknown	unknown	type1	unknown	Yes	Yes	No
MT648653.1	unknown	Pakistan	Pakistan	unknown	type1	unknown	Yes	Yes	No
MT648654.1	Europe	France	France	unknown	type1	unknown	Yes	Yes	No
MT648655.1	Africa	unknown	unknown	unknown	type1	unknown	Yes	Yes	No
MT648656.1	Europe	France	France	unknown	type1	unknown	Yes	Yes	No
MT648657.1	Africa	unknown	unknown	unknown	type2	unknown	Yes	No	No
MT648658.1	Africa	unknown	unknown	unknown	type1	unknown	Yes	Yes	No
MT648659.1	Africa	Nigeria	Nigeria	unknown	type1	unknown	Yes	Yes	No
MT648660.1	Europe	France	France	unknown	type1	unknown	Yes	Yes	No
MT648661.1	Africa	unknown	unknown	unknown	type1	unknown	Yes	Yes	No
MT648662.1	Africa	unknown	unknown	unknown	type1	unknown	Yes	Yes	No
NC_007605.1	North America	USA	USA	IM	type1	unknown	Yes	Yes	No
NC_009334.1	Africa	Ghana	Ghana	BL	type2	unknown	Yes	No	No
NKLT008	East Asia	Chinese mainland	unknown	NKTL	unknown	2014-07-01	Yes	Yes	Yes
NKLT009	East Asia	Chinese mainland	unknown	NKTL	unknown	2015-03-01	No	No	Yes
NKLT010	East Asia	Chinese mainland	unknown	NKTL	unknown	unknown	Yes	Yes	Yes
NKLT011	East Asia	Chinese mainland	unknown	NKTL	unknown	2014-11-01	Yes	Yes	Yes
NKLT012	East Asia	Chinese mainland	Anhui	NKTL	unknown	2015-04-01	Yes	Yes	Yes
NKLT013	East Asia	Chinese mainland	Shanghai	NKTL	unknown	unknown	Yes	No	Yes
NKLT014	East Asia	Chinese mainland	unknown	NKTL	unknown	unknown	Yes	Yes	Yes
NKLT015	East Asia	Chinese mainland	unknown	NKTL	unknown	unknown	Yes	Yes	Yes
NKLT016	East Asia	Chinese mainland	unknown	NKTL	unknown	2014-08-28	Yes	Yes	Yes
NKLT017	East Asia	Chinese mainland	Jiangsu	NKTL	unknown	2014-04-01	Yes	Yes	Yes
NKLT018	East Asia	Chinese mainland	Shanghai	NKTL	unknown	2014-08-01	Yes	Yes	Yes
NKLT019	East Asia	Chinese mainland	unknown	NKTL	unknown	unknown	Yes	Yes	Yes
NKLT020	East Asia	Chinese mainland	unknown	NKTL	unknown	unknown	Yes	Yes	Yes
NKLT021	East Asia	Chinese mainland	Shanghai	NKTL	unknown	2014-03-01	Yes	Yes	Yes
NKLT022	East Asia	Chinese mainland	Shanghai	NKTL	unknown	2015-02-01	Yes	No	Yes
NKLT023	East Asia	Chinese mainland	unknown	NKTL	unknown	unknown	Yes	Yes	Yes
NKLT024	East Asia	Chinese mainland	unknown	NKTL	unknown	2015-05-09	Yes	Yes	Yes
NKLT025	East Asia	Chinese mainland	Shanghai	NKTL	unknown	2015-05-01	Yes	Yes	Yes
NKLT026	East Asia	Chinese mainland	unknown	NKTL	unknown	unknown	Yes	Yes	Yes
NPCT117	East Asia	Chinese mainland	Guangdong	NPC	unknown	2013-10-23	Yes	Yes	Yes
NPCT118	East Asia	Chinese mainland	Guangdong	NPC	unknown	2013-10-23	Yes	Yes	Yes
NPCT119	East Asia	Chinese mainland	Guangdong	NPC	unknown	2013-10-23	Yes	Yes	Yes
NPCT120	East Asia	Chinese mainland	Guangdong	NPC	unknown	2013-10-30	Yes	Yes	Yes
NPCT121	East Asia	Chinese mainland	Guangdong	NPC	unknown	2013-11-21	Yes	Yes	Yes
NPCT122	East Asia	Chinese mainland	Jiangxi	NPC	unknown	2013-11-21	Yes	Yes	Yes
NPCT123	East Asia	Chinese mainland	Guangdong	NPC	unknown	2013-11-28	Yes	Yes	Yes
NPCT124	East Asia	Chinese mainland	Guangdong	NPC	unknown	2014-01-16	Yes	Yes	Yes
NPCT125	East Asia	Chinese mainland	Guangdong	NPC	unknown	2014-02-12	Yes	Yes	Yes
NPCT126	East Asia	Chinese mainland	Guangdong	NPC	unknown	2014-02-12	Yes	Yes	Yes
NPCT127	East Asia	Chinese mainland	Hainan	NPC	unknown	2014-02-12	Yes	Yes	Yes
NPCT128	East Asia	Chinese mainland	Guangdong	NPC	unknown	2013-09-22	Yes	Yes	Yes
NPCT129	East Asia	Chinese mainland	Guangdong	NPC	unknown	2013-09-23	Yes	Yes	Yes
NPCT130	East Asia	Chinese mainland	Guangdong	NPC	unknown	2013-11-29	Yes	Yes	Yes
NPCT131	East Asia	Chinese mainland	Guangdong	NPC	unknown	2014-02-17	Yes	Yes	Yes
NPCT132	East Asia	Chinese mainland	Guangdong	NPC	unknown	2014-02-17	Yes	Yes	Yes
NPCT133	East Asia	Chinese mainland	Guangdong	NPC	unknown	2014-02-17	Yes	Yes	Yes
NPCT134	East Asia	Chinese mainland	Guangdong	NPC	unknown	2014-02-18	Yes	Yes	Yes
NPCT135	East Asia	Chinese mainland	Guangdong	NPC	unknown	2014-02-18	Yes	Yes	Yes
NPCT136	East Asia	Chinese mainland	Guangdong	NPC	unknown	2014-02-18	Yes	Yes	Yes
NPCT137	East Asia	Chinese mainland	Guangdong	NPC	unknown	2014-02-19	Yes	Yes	Yes
NPCT138	East Asia	Chinese mainland	Guangdong	NPC	unknown	2014-02-26	Yes	Yes	Yes
NPCT139	East Asia	Chinese mainland	Hainan	NPC	unknown	2014-03-04	Yes	Yes	Yes
NPCT140	East Asia	Chinese mainland	Hubei	NPC	unknown	2014-02-21	Yes	Yes	Yes
NPCT141	East Asia	Chinese mainland	Guangdong	NPC	unknown	2014-02-21	Yes	Yes	Yes
NPCT142	East Asia	Chinese mainland	Jiangxi	NPC	unknown	2014-02-24	Yes	Yes	Yes
NPCT143	East Asia	Chinese mainland	Hunan	NPC	unknown	2014-02-24	Yes	Yes	Yes
NPCT144	East Asia	Chinese mainland	Guangdong	NPC	unknown	2014-02-24	Yes	Yes	Yes
NPCT145	East Asia	Chinese mainland	Anhui	NPC	unknown	2014-02-25	Yes	Yes	Yes
NPCT146	East Asia	Chinese mainland	Hunan	NPC	unknown	2014-02-26	Yes	Yes	Yes
NPCT147	East Asia	Chinese mainland	Jiangxi	NPC	unknown	2014-02-26	Yes	Yes	Yes
NPCT148	East Asia	Chinese mainland	Guangdong	NPC	unknown	2014-03-17	Yes	Yes	Yes
NPCT149	East Asia	Chinese mainland	Guangdong	NPC	unknown	2014-02-27	Yes	Yes	Yes
NPCT150	East Asia	Chinese mainland	Guangdong	NPC	unknown	2014-03-04	Yes	Yes	Yes
NPCT151	East Asia	Chinese mainland	Sichuan	NPC	unknown	2014-03-18	Yes	Yes	Yes
NPCT152	East Asia	Chinese mainland	unknown	NPC	unknown	2014-03-18	Yes	Yes	Yes
NPCT153	East Asia	Chinese mainland	Guangdong	NPC	unknown	2014-04-08	Yes	Yes	Yes
NPCT154	East Asia	Chinese mainland	Guangdong	NPC	unknown	2014-03-25	Yes	Yes	Yes
NPCT155	East Asia	Chinese mainland	Guangdong	NPC	unknown	2014-03-25	Yes	Yes	Yes
NPCT156	East Asia	Chinese mainland	Guangdong	NPC	unknown	2014-03-25	Yes	Yes	Yes
NPCT157	East Asia	Chinese mainland	Guangdong	NPC	unknown	2014-05-14	Yes	Yes	Yes
NPCT158	East Asia	Chinese mainland	Guangdong	NPC	unknown	2014-05-14	Yes	Yes	Yes
NPCT159	East Asia	Chinese mainland	Guangdong	NPC	unknown	2014-06-03	Yes	Yes	Yes
NPCT160	East Asia	Chinese mainland	Guangdong	NPC	unknown	2014-05-28	Yes	Yes	Yes
NPCT161	East Asia	Chinese mainland	Guangdong	NPC	unknown	2014-05-12	Yes	Yes	Yes
NPCT162	East Asia	Chinese mainland	Hunan	NPC	unknown	2014-05-27	Yes	Yes	Yes
NPCT163	East Asia	Chinese mainland	Guangdong	NPC	unknown	2014-05-06	Yes	Yes	Yes
NPCT164	East Asia	Chinese mainland	Jiangxi	NPC	unknown	2014-05-06	Yes	Yes	Yes
NPCT165	East Asia	Chinese mainland	Guangdong	NPC	unknown	2014-05-26	Yes	Yes	Yes
NPCT166	East Asia	Chinese mainland	Guangdong	NPC	unknown	2014-05-15	Yes	Yes	Yes
NPCT167	East Asia	Chinese mainland	Guangdong	NPC	unknown	2014-05-26	Yes	Yes	Yes
NPCT168	East Asia	Chinese mainland	Guangdong	NPC	unknown	2014-05-26	Yes	Yes	Yes
NPCT169	East Asia	Chinese mainland	Guangdong	NPC	unknown	2014-05-26	Yes	Yes	Yes
OM022115.1	East Asia	Chinese mainland	unknown	Healthy	unknown	2020-05-25	Yes	Yes	No
OM022116.1	East Asia	Chinese mainland	unknown	Healthy	unknown	2020-05-25	Yes	Yes	No
OM022117.1	East Asia	Chinese mainland	unknown	Healthy	unknown	2020-05-25	Yes	Yes	No
OM022118.1	East Asia	Chinese mainland	unknown	Healthy	unknown	2020-05-25	Yes	Yes	No
OM022119.1	East Asia	Chinese mainland	unknown	Healthy	unknown	2020-05-25	Yes	Yes	No
OM022120.1	East Asia	Chinese mainland	unknown	Healthy	unknown	2020-05-25	Yes	Yes	No
OM022121.1	East Asia	Chinese mainland	unknown	Healthy	unknown	2020-05-25	Yes	No	No
OM022122.1	East Asia	Chinese mainland	unknown	Healthy	unknown	2020-05-25	Yes	Yes	No
OM022123.1	East Asia	Chinese mainland	unknown	Healthy	unknown	2020-05-25	Yes	Yes	No
OM022124.1	East Asia	Chinese mainland	unknown	Healthy	unknown	2020-05-25	Yes	Yes	No
OM022125.1	East Asia	Chinese mainland	unknown	Healthy	unknown	2020-05-25	Yes	Yes	No
OM022126.1	East Asia	Chinese mainland	unknown	Healthy	unknown	2020-05-25	Yes	Yes	No
OM022127.1	East Asia	Chinese mainland	unknown	Healthy	unknown	2020-05-25	Yes	Yes	No
OM022128.1	East Asia	Chinese mainland	unknown	Healthy	unknown	2020-05-25	Yes	Yes	No
OM022129.1	East Asia	Chinese mainland	unknown	Healthy	unknown	2020-05-25	Yes	No	No
OM022130.1	East Asia	Chinese mainland	unknown	Healthy	unknown	2020-05-25	Yes	Yes	No
OM022131.1	East Asia	Chinese mainland	unknown	Healthy	unknown	2020-05-25	Yes	Yes	No
OM022132.1	East Asia	Chinese mainland	unknown	Healthy	unknown	2020-05-25	Yes	Yes	No
OM022133.1	East Asia	Chinese mainland	unknown	Healthy	unknown	2020-05-25	Yes	Yes	No
OM022134.1	East Asia	Chinese mainland	unknown	Healthy	unknown	2020-05-25	Yes	Yes	No
OM022135.1	East Asia	Chinese mainland	unknown	Healthy	unknown	2020-05-25	Yes	Yes	No
OM022136.1	East Asia	Chinese mainland	unknown	Healthy	unknown	2020-05-25	Yes	Yes	No
OM022137.1	East Asia	Chinese mainland	unknown	Healthy	unknown	2020-05-25	Yes	No	No
OM022138.1	East Asia	Chinese mainland	unknown	Healthy	unknown	2020-05-25	No	No	No
OM022139.1	East Asia	Chinese mainland	unknown	Healthy	unknown	2020-05-25	No	No	No
OM022140.1	East Asia	Chinese mainland	unknown	Healthy	unknown	2020-05-25	No	No	No
OM022141.1	East Asia	Chinese mainland	unknown	Healthy	unknown	2020-05-25	Yes	No	No
OM022142.1	East Asia	Chinese mainland	unknown	Healthy	unknown	2020-05-25	Yes	Yes	No
OM022143.1	East Asia	Chinese mainland	unknown	Healthy	unknown	2020-05-25	Yes	Yes	No
OM022144.1	East Asia	Chinese mainland	unknown	Healthy	unknown	2020-05-25	Yes	Yes	No
OM022145.1	East Asia	Chinese mainland	unknown	Healthy	unknown	2020-05-25	Yes	Yes	No
OM022146.1	East Asia	Chinese mainland	unknown	Healthy	unknown	2020-05-25	Yes	Yes	No
OM022147.1	East Asia	Chinese mainland	unknown	Healthy	unknown	2020-05-25	Yes	Yes	No
OM022148.1	East Asia	Chinese mainland	unknown	Healthy	unknown	2020-05-25	Yes	Yes	No
OM022149.1	East Asia	Chinese mainland	unknown	Healthy	unknown	2020-05-25	Yes	Yes	No
OM022150.1	East Asia	Chinese mainland	unknown	Healthy	unknown	2020-05-25	Yes	Yes	No
OM022151.1	East Asia	Chinese mainland	unknown	Healthy	unknown	2020-05-25	Yes	No	No
OM022152.1	East Asia	Chinese mainland	unknown	pLELC	unknown	2020-05-25	Yes	Yes	No
OM022153.1	East Asia	Chinese mainland	unknown	pLELC	unknown	2020-05-25	Yes	Yes	No
OM022154.1	East Asia	Chinese mainland	unknown	pLELC	unknown	2020-05-25	Yes	Yes	No
OM022155.1	East Asia	Chinese mainland	unknown	pLELC	unknown	2020-05-25	Yes	Yes	No
OM022156.1	East Asia	Chinese mainland	unknown	pLELC	unknown	2020-05-25	No	No	No
OM022157.1	East Asia	Chinese mainland	unknown	pLELC	unknown	2020-05-25	Yes	Yes	No
OM022158.1	East Asia	Chinese mainland	unknown	pLELC	unknown	2020-05-25	Yes	Yes	No
OM022159.1	East Asia	Chinese mainland	unknown	pLELC	unknown	2020-05-25	No	No	No
OM022160.1	East Asia	Chinese mainland	unknown	pLELC	unknown	2020-05-25	No	No	No
OM022161.1	East Asia	Chinese mainland	unknown	pLELC	unknown	2020-05-25	No	No	No
OM022162.1	East Asia	Chinese mainland	unknown	pLELC	unknown	2020-05-25	Yes	Yes	No
OM022163.1	East Asia	Chinese mainland	unknown	pLELC	unknown	2020-05-25	No	No	No
OM022164.1	East Asia	Chinese mainland	unknown	pLELC	unknown	2020-05-25	Yes	Yes	No
OM022165.1	East Asia	Chinese mainland	unknown	pLELC	unknown	2020-05-25	No	No	No
OM022166.1	East Asia	Chinese mainland	unknown	pLELC	unknown	2020-05-25	No	No	No
OM022167.1	East Asia	Chinese mainland	unknown	pLELC	unknown	2020-05-25	Yes	Yes	No
OM022168.1	East Asia	Chinese mainland	unknown	pLELC	unknown	2020-05-25	Yes	Yes	No
OM022169.1	East Asia	Chinese mainland	unknown	pLELC	unknown	2020-05-25	Yes	Yes	No
OM022170.1	East Asia	Chinese mainland	unknown	pLELC	unknown	2020-05-25	Yes	Yes	No
OM022171.1	East Asia	Chinese mainland	unknown	pLELC	unknown	2020-05-25	Yes	Yes	No
OM022172.1	East Asia	Chinese mainland	unknown	pLELC	unknown	2020-05-25	Yes	Yes	No
OM022173.1	East Asia	Chinese mainland	unknown	pLELC	unknown	2020-05-25	Yes	Yes	No
OM022174.1	East Asia	Chinese mainland	unknown	pLELC	unknown	2020-05-25	Yes	Yes	No
OM022175.1	East Asia	Chinese mainland	unknown	pLELC	unknown	2020-05-25	Yes	Yes	No
OM022176.1	East Asia	Chinese mainland	unknown	pLELC	unknown	2020-05-25	Yes	Yes	No
OM022177.1	East Asia	Chinese mainland	unknown	pLELC	unknown	2020-05-25	Yes	Yes	No
OM022178.1	East Asia	Chinese mainland	unknown	pLELC	unknown	2020-05-25	Yes	Yes	No
OM022179.1	East Asia	Chinese mainland	unknown	pLELC	unknown	2020-05-25	Yes	Yes	No
OM022180.1	East Asia	Chinese mainland	unknown	pLELC	unknown	2020-05-25	Yes	Yes	No
OM022181.1	East Asia	Chinese mainland	unknown	pLELC	unknown	2020-05-25	Yes	Yes	No
OM022182.1	East Asia	Chinese mainland	unknown	pLELC	unknown	2020-05-25	Yes	Yes	No
OM022183.1	East Asia	Chinese mainland	unknown	pLELC	unknown	2020-05-25	Yes	Yes	No
OM022184.1	East Asia	Chinese mainland	unknown	pLELC	unknown	2020-05-25	Yes	Yes	No
OM022185.1	East Asia	Chinese mainland	unknown	pLELC	unknown	2020-05-25	Yes	Yes	No
OM022186.1	East Asia	Chinese mainland	unknown	pLELC	unknown	2020-05-25	Yes	Yes	No
OM022187.1	East Asia	Chinese mainland	unknown	pLELC	unknown	2020-05-25	Yes	Yes	No
OM022188.1	East Asia	Chinese mainland	unknown	pLELC	unknown	2020-05-25	Yes	Yes	No
OM022189.1	East Asia	Chinese mainland	unknown	pLELC	unknown	2020-05-25	Yes	Yes	No
OM022190.1	East Asia	Chinese mainland	unknown	pLELC	unknown	2020-05-25	Yes	Yes	No
OM022191.1	East Asia	Chinese mainland	unknown	pLELC	unknown	2020-05-25	Yes	Yes	No
OM022192.1	East Asia	Chinese mainland	unknown	pLELC	unknown	2020-05-25	Yes	Yes	No
OM022193.1	East Asia	Chinese mainland	unknown	pLELC	unknown	2020-05-25	Yes	Yes	No
OM022194.1	East Asia	Chinese mainland	unknown	pLELC	unknown	2020-05-25	Yes	Yes	No
OM022195.1	East Asia	Chinese mainland	unknown	pLELC	unknown	2020-05-25	Yes	Yes	No
OM022196.1	East Asia	Chinese mainland	unknown	pLELC	unknown	2020-05-25	Yes	Yes	No
OM022197.1	East Asia	Chinese mainland	unknown	pLELC	unknown	2020-05-25	Yes	Yes	No
OM022198.1	East Asia	Chinese mainland	unknown	pLELC	unknown	2020-05-25	Yes	Yes	No
OM022199.1	East Asia	Chinese mainland	unknown	pLELC	unknown	2020-05-25	Yes	Yes	No
OM022200.1	East Asia	Chinese mainland	unknown	pLELC	unknown	2020-05-25	Yes	Yes	No
OM022201.1	East Asia	Chinese mainland	unknown	pLELC	unknown	2020-05-25	Yes	Yes	No
OM022202.1	East Asia	Chinese mainland	unknown	pLELC	unknown	2020-05-25	Yes	Yes	No
OM022203.1	East Asia	Chinese mainland	unknown	pLELC	unknown	2020-05-25	Yes	Yes	No
OM022204.1	East Asia	Chinese mainland	unknown	pLELC	unknown	2020-05-25	Yes	Yes	No
OM022205.1	East Asia	Chinese mainland	unknown	pLELC	unknown	2020-05-25	Yes	Yes	No
OM022206.1	East Asia	Chinese mainland	unknown	pLELC	unknown	2020-05-25	Yes	No	No
OM022207.1	East Asia	Chinese mainland	unknown	pLELC	unknown	2020-05-25	Yes	Yes	No
OM022208.1	East Asia	Chinese mainland	unknown	pLELC	unknown	2020-05-25	Yes	Yes	No
OM022209.1	East Asia	Chinese mainland	unknown	pLELC	unknown	2020-05-25	Yes	Yes	No
OM022210.1	East Asia	Chinese mainland	unknown	pLELC	unknown	2020-05-25	Yes	Yes	No
OM022211.1	East Asia	Chinese mainland	unknown	pLELC	unknown	2020-05-25	Yes	Yes	No
OM022212.1	East Asia	Chinese mainland	unknown	pLELC	unknown	2020-05-25	Yes	Yes	No
OM022213.1	East Asia	Chinese mainland	unknown	pLELC	unknown	2020-05-25	Yes	Yes	No
OM022214.1	East Asia	Chinese mainland	unknown	pLELC	unknown	2020-05-25	Yes	Yes	No
OM022215.1	East Asia	Chinese mainland	unknown	pLELC	unknown	2020-05-25	Yes	Yes	No
OM022216.1	East Asia	Chinese mainland	unknown	pLELC	unknown	2020-05-25	Yes	Yes	No
OM022217.1	East Asia	Chinese mainland	unknown	pLELC	unknown	2020-05-25	Yes	Yes	No
OM022218.1	East Asia	Chinese mainland	unknown	pLELC	unknown	2020-05-25	Yes	Yes	No
OM022219.1	East Asia	Chinese mainland	unknown	pLELC	unknown	2020-05-25	Yes	Yes	No
OM022220.1	East Asia	Chinese mainland	unknown	pLELC	unknown	2020-05-25	Yes	Yes	No
OM022221.1	East Asia	Chinese mainland	unknown	pLELC	unknown	2020-05-25	Yes	Yes	No
OM022222.1	East Asia	Chinese mainland	unknown	pLELC	unknown	2020-05-25	Yes	Yes	No
OM022223.1	East Asia	Chinese mainland	unknown	pLELC	unknown	2020-05-25	Yes	Yes	No
OM022224.1	East Asia	Chinese mainland	unknown	pLELC	unknown	2020-05-25	Yes	Yes	No
OM022225.1	East Asia	Chinese mainland	unknown	pLELC	unknown	2020-05-25	Yes	Yes	No
OM022226.1	East Asia	Chinese mainland	unknown	pLELC	unknown	2020-05-25	Yes	Yes	No
OM022227.1	East Asia	Chinese mainland	unknown	pLELC	unknown	2020-05-25	Yes	Yes	No
OM022228.1	East Asia	Chinese mainland	unknown	pLELC	unknown	2020-05-25	Yes	Yes	No
OM022229.1	East Asia	Chinese mainland	unknown	pLELC	unknown	2020-05-25	Yes	Yes	No
S01	East Asia	Chinese mainland	Guangdong	NPC	unknown	2017-11-21	Yes	Yes	Yes
S05	East Asia	Chinese mainland	Guangdong	NPC	unknown	2017-11-21	Yes	Yes	Yes
S10	East Asia	Chinese mainland	Guangdong	NPC	unknown	2017-11-15	Yes	Yes	Yes
S15	East Asia	Chinese mainland	Guangdong	Nasopharyngitis	unknown	2017-11-15	No	No	Yes
S27	East Asia	Chinese mainland	Jiangxi	Nasopharyngitis	unknown	2017-11-06	Yes	Yes	Yes
S33	East Asia	Chinese mainland	Guangdong	NPC	unknown	2017-11-09	Yes	Yes	Yes
S44	East Asia	Chinese mainland	Guangdong	NPC	unknown	2017-11-22	Yes	Yes	Yes
S45	East Asia	Chinese mainland	Guangdong	Nasopharyngitis	unknown	2017-11-22	No	No	Yes
S49	East Asia	Chinese mainland	Guangdong	NPC	unknown	2017-11-22	Yes	Yes	Yes
S50	East Asia	Chinese mainland	Guangdong	NPC	unknown	2017-11-22	Yes	Yes	Yes
S53	East Asia	Chinese mainland	Guangdong	NPC	unknown	2017-11-23	Yes	Yes	Yes
T01	East Asia	Chinese mainland	Guangdong	NPC	unknown	2017-11-21	Yes	Yes	Yes
T05	East Asia	Chinese mainland	Guangdong	NPC	unknown	2017-11-21	Yes	Yes	Yes
T15	East Asia	Chinese mainland	Guangdong	Nasopharyngitis	unknown	2017-11-15	Yes	Yes	Yes
T27	East Asia	Chinese mainland	Jiangxi	Nasopharyngitis	unknown	2017-11-06	Yes	Yes	Yes
T33	East Asia	Chinese mainland	Guangdong	NPC	unknown	2017-11-09	Yes	Yes	Yes
T44	East Asia	Chinese mainland	Guangdong	NPC	unknown	2017-11-22	Yes	Yes	Yes
T45	East Asia	Chinese mainland	Guangdong	Nasopharyngitis	unknown	2017-11-22	Yes	Yes	Yes
T49	East Asia	Chinese mainland	Guangdong	NPC	unknown	2017-11-22	Yes	Yes	Yes
T50	East Asia	Chinese mainland	Guangdong	NPC	unknown	2017-11-22	Yes	Yes	Yes
T53	East Asia	Chinese mainland	Guangdong	NPC	unknown	2017-11-23	Yes	Yes	Yes
V01555.2	North America	USA	USA	IM	type1	unknown	No	No	No
Note: NPC (nasopharyngeal carcinoma), BL (Burkitt lymphoma), HL (Hodgkin lymphoma), IM (infectious mononucleosis), PTLD (posttransplant lymphoproliferative disease), GC (gastric carcinoma), CAEBV (chronic active EBV), DLBCL(diffuse large B cell lymphoma), ENKL (extranodal natural killer / T-cell lymphoma, nasal type), NKTL (NK/T cell lymphoma), pLELC (Primary pulmonary lymphoepithelioma-like carc…

## Sheet: Table S3
Table S3. Human population samples from PGG.Han database for inferring the population history
Virus_Sampling_Region	Human_Population_ID	Human_Sample_Size
Algeria	Algerian	7
France	French	25
Ghana	Yoruba	70
Hongkong	Han_HK	2
Indonesia	Murut	10
Japan	Japanese	29
Kenya	BantuKenya	6
Korea	Korean	6
NorthChina	Han_NChina	10
Singapore	Han_SG	30
SouthChina	Han	33
UnitedKingdom	English	10

## Sheet: Table S4
Table S4. Frequency of the clonal cluster in healthy individuals in different geographic regions.
Detailed regions	Clonal Cluster (Healthy)	All (Healthy)	Proportion (Healthy)
Guangdong	20	36	0.556
Heilongjiang	0	1	0
Henan	0	1	0
Hongkong	35	142	0.246
Japan	0	7	0
Jilin	0	1	0
Kenya	0	5	0
Taiwan	0	5	0
United Kingdom	0	26	0
USA	0	2	0

## Sheet: Table S5
Table S5. Odds ratio of different EBV subtypes
Odds ratio based on non-high risk strains (i.e. other strains)
Population		Cases		Controls		Odds ratio (OR)	95% CI	P value
		no.	%	no.	%
Guangdong
	Other	24	0.1188	16	0.4444	Reference	Reference
	NC-HRS	25	0.1238	0	0	NA	NA	0.989
	Clonal strain	153	0.7574	20	0.5556	5.1	2.32-11.19	4.82e-05
Hongkong
	Other	14	0.1037	83	0.5845	Reference	Reference
	NC-HRS	32	0.237	24	0.169	7.91	3.64-17.16	1.71e-07
	Clonal strain	89	0.6593	35	0.2465	15.08	7.58-30.00	1.1e-14
Combined
	Other	38	0.1128	99	0.5562	Reference	Reference
	NC-HRS	57	0.1691	24	0.1348	6.19	3.38-11.34	3.78e-09
	Clonal strain	242	0.7181	55	0.309	11.46	7.13-18.43	7.91e-24
Odds ratio based on non-clonal high-risk strains (NC-HRS)
Population		Cases		Controls		Odds ratio	95% CI	P value
		no.	%	no.	%
Guangdong
	NC-HRS	25	0.1404	0	0	Reference	Reference
	Clonal strain	153	0.8596	20	1	NA	NA	0.99
Hongkong
	NC-HRS	32	0.2645	24	0.4068	Reference	Reference
	Clonal strain	89	0.7355	35	0.5932	1.91	0.99-3.68	0.0545
Combined
	NC-HRS	57	0.1906	24	0.3038	Reference	Reference
	Clonal strain	242	0.8094	55	0.6962	1.85	1.06-3.24	0.0308

## Sheet: Table S6
Table S6. P-value of the seven methods for detecting recombination events implemented in RDP5.
Methods	Av. P-Val
RDP	6.457e-105
GENECONV	1.85e-94
BootScan	1.985e-104
MaxChi	5.707e-47
Chimera	3.872e-48
SiScan	1.181e-41
3Seq	1.135e-167

## Sheet: Table S7
Table S7. Molecular dating output from BEAST
Molecular dating without any calibration
Molecular Clock Model	Demographic Model	Marginal Likelihood (NS)	Substitution Rate (subs/site/year)	Date of the Clonal Clade (year)	Date of the MRCA (i.e. Tree Height, year)
Strict Clock	Constant	-102787	3.95E-6 [2.90E-8, 1.40E-5]	113.01 [25.70, 305.14]	1552.15 [251.39, 4396.43]
	Exponential	-5.21454e+06	3.98E-6 [3.56E-7, 7.62E-6]	93.57 [26.73, 247.34]	1201.52 [269.83, 3363.10] *
	Bayesian Skyline	-5.21451e+06	2.03E-6 [1.48E-9, 4.99E-6]	504.36 [27.57, 1255.20]	7565.90 [307.96, 18991.62]
ORC1	Constant	-100530	6.68E-6 [1.77E-8, 1.32E-5]	84.98 [23.21, 187.56]	1775.51 [211.53, 4206.71]
	Exponential	-100539	8.22E-6 [1.60E-6, 1.52E-5]	49.02 [23.76, 95.07]	636.99 [174.78, 1396.63]
	Bayesian Skyline	-100522	4.47E-6 [1.39E-9, 1.19E-5]	414.71 [23.34, 953.08]	7853.02 [171.85, 18439.75]
Molecular dating including the ancient sample
Molecular Clock Model	Demographic Model	Marginal Likelihood (NS)	Substitution Rate (subs/site/year)	Date of the Clonal Clade (year)	Date of the MRCA (i.e. Tree Height, year)
Strict Clock	Constant	-298393	4.83E-7 [6.71E-9, 1.39E-6]	2638.87 [148.30, 7011.66]	25633.26 [5697.71, 63414.40]
	Exponential	-298395	1.36E-6 [8.44E-7, 1.89E-6]	581.50 [247.60, 979.90]	5843.42 [5697.40, 6438.38]
	Bayesian Skyline	-7671.17	1.02E-6 [9.20E-8, 1.66E-6]	1139.16 [166.14, 3255.36]	9856.73 [5697.40, 23111.71]
ORC1	Constant	-7622.27	1.61E-6 [1.13E-9, 4.26E-6]	1168.65 [38.90, 3116.50]	15334.67 [5697.42, 35653.41]
	Exponential	-7635.42	1.81E-6 [8.50E-7, 2.92E-6] *	541.87 [170.43, 993.42]	5765.63 [5697.40, 6015.93]
	Bayesian Skyline	-7636.33	1.80E-6 [2.55E-7, 4.04E-6]	644.43 [90.96, 1403.71]	7105.36 [5697.40, 10590.18]
Molecular dating calibrated against human migration
Molecular Clock Model	Demographic Model	Marginal Likelihood	Substitution Rate (subs/site/year)	Date of the Clonal Clade (year)	Date of the MRCA (i.e. Tree Height, year)
Strict Clock	Constant1	-101415	5.03E-8 [4.30E-8, 5.86E-8]	4413.95 [2973.27, 6032.00]	60162.84 [50506.91, 69782.67]
	Exponential	-5.21452e+06	4.50E-8 [3.81E-8, 5.20E-8]	4984.34 [3462.97, 6696.89]	65630.26 [55462.15, 76330.96]
	Bayesian Skyline	-5.2145e+06	4.47E-8 [3.81E-8, 5.18E-8]	4647.24 [3175.54, 6363.85]	65888.01 [55311.61, 76326.38]
ORC	Constant	-101192	7.41E-8 [5.09E-8, 1.01E-7]	3461.65 [1673.92, 5523.75]	72555.92 [44249.91, 105325.67]
	Exponential	-101204	6.51E-8 [4.57E-8, 8.76E-8]	4852.12 [2316.92, 7888.15]	66206.67 [45806.19, 88575.49]
	Bayesian Skyline	-101186	6.40E-8 [4.49E-8, 8.59E-8]	4095.24 [2132.69, 6344.31]	68281.75 [43782.28, 97301.63]
1: Constrained the prior for the substitution rate (i.e. mean clock rate) to be uniform in [1.0E-10, 1.0E-4] with a mean of 1.0E-8.
*: ESS<200

## Sheet: Table S8
Table S8. PAF value calculated for different EBV subtypes
EBV subtype	Population attributable fraction	95% confidence interval
NC-HRS	0.1418	7.89%-20.47%
Clonal strain	0.6555	58.84%-72.25%
